# Supplementary material for: Signaling by a bacterial phytochrome histidine kinase involves a conformational cascade reorganizing the dimeric photoreceptor
Source: Nat Commun. 2024 Aug 10;15:6853. doi: 10.1038/s41467-024-50412-y (PMC11316798; doi:10.1038/s41467-024-50412-y)
Supplement: Supplementary file 4 — Source Data [file 41467_2024_50412_MOESM4_ESM.xlsx]

## Sheet: Figure 6c
Measurement			Calculated trend line
Time (minutes)	Phosphotransfer completed (%)		Time (minutes)	Phosphotransfer completed (%)
0	2.09132		0	0
0.766667	15.5532		0.33	0.0930011
1.78333	38.948		0.429	0.119177
5.56667	92.5225		0.5577	0.152079
7.5	91.0936		0.72501	0.193021
9.56667	98.4457		0.942513	0.243305
15.9	115.505		1.22527	0.30402
26.55	94.881		1.59285	0.375725
40	92.2887		2.0707	0.458013
64.25	91.9042		2.69191	0.548991
102.317	101.597		3.49948	0.644826
142.933	89.4093		4.54933	0.73964
0	8.22343		5.91413	0.826122
0.566667	16.3084		7.68837	0.897123
1.25	26.4607		9.99488	0.947999
2.36667	43.6257		12.9933	0.97858
3.93333	61.8894		16.8913	0.993238
6.03333	81.5779		21.9587	0.99849
10.0167	92.1129		28.5464	0.999785
15.5	102.277		37.1103	0.999983
20.5833	97.048		48.2434	0.999999
26.5833	112.82		62.7164	1
0	8.33608		81.5313	1
0.616667	17.2172		105.991	1
1.43333	30.0679		137.788	1
2.36667	42.0775		150	1
3.15	56.9196
5.31667	76.5701
10.5667	101.089
18.8167	103.596
22.6833	100.105
29.8333	100.499

## Sheet: Figure 6e
No ATP
PsBphP1 (Pfr) alone			PsAlgB alone			PsBphP1 (Pfr) + PsAlgB
Elution Volume (ml)	mAU		Elution Volume (ml)	mAU		Elution Volume (ml)	mAU
0	3.889		0	1.241		0	2.747
0.033	3.786		0.037	1.25		0.033	2.564
0.067	4.09		0.073	2.347		0.067	2.574
0.1	4.734		0.11	2.457		0.1	2.568
0.133	3.54		0.147	1.481		0.133	2.834
0.167	3.807		0.183	1.465		0.167	2.029
0.2	3.05		0.22	2.084		0.2	1.69
0.233	3.387		0.257	1.506		0.233	2.354
0.267	3.679		0.293	1.52		0.267	2.215
0.3	2.859		0.33	1.181		0.3	2.007
0.333	3.643		0.367	1.337		0.333	1.981
0.367	2.852		0.403	0.909		0.367	2.114
0.4	2.995		0.44	1.325		0.4	2.874
0.433	3.622		0.477	1.45		0.433	1.889
0.467	2.723		0.513	1.567		0.467	1.922
0.5	3.169		0.55	2.463		0.5	2.284
0.533	3.347		0.587	1.598		0.533	2.442
0.567	3.268		0.623	1.402		0.567	1.845
0.6	3.518		0.66	1.233		0.6	1.437
0.633	3.206		0.697	1.636		0.633	1.869
0.667	2.91		0.733	1.862		0.667	2.194
0.7	2.989		0.77	1.288		0.7	1.769
0.733	2.913		0.807	1.301		0.733	1.631
0.767	3.353		0.843	1.715		0.767	1.469
0.8	3.808		0.88	1.72		0.8	2.973
0.834	2.459		0.917	1.546		0.833	2.059
0.867	2.954		0.953	1.569		0.867	1.313
0.9	2.935		0.99	1.169		0.9	1.678
0.934	2.954		1.027	1.276		0.933	2.477
0.967	3.139		1.063	1.51		0.967	2.519
1	4.103		1.1	1.074		1	1.798
1.034	2.993		1.137	1.166		1.033	1.877
1.067	3.506		1.173	1.329		1.067	2.394
1.1	3.261		1.21	1.82		1.1	1.543
1.134	2.562		1.247	1.616		1.133	2.091
1.167	3.834		1.283	1.828		1.167	2.204
1.2	3.115		1.32	2.302		1.2	1.789
1.234	2.861		1.357	1.838		1.233	2.148
1.267	3.026		1.393	1.497		1.267	1.641
1.3	2.989		1.43	1.036		1.3	2.238
1.334	2.465		1.467	1.547		1.333	2.477
1.367	3.47		1.504	1.335		1.367	2.36
1.4	3.461		1.54	1.11		1.4	2.162
1.434	2.79		1.577	1.707		1.433	2.275
1.467	3.297		1.614	1.746		1.467	2.699
1.5	3.181		1.65	1.871		1.5	2.406
1.534	2.764		1.687	1.857		1.534	2.345
1.567	2.893		1.724	2.031		1.567	2.444
1.6	3.45		1.76	1.638		1.6	2.785
1.634	3.43		1.797	1.568		1.634	2.51
1.667	3.235		1.834	1.718		1.667	1.937
1.7	2.6		1.87	1.22		1.7	2.517
1.734	3.395		1.907	1.346		1.734	2.752
1.767	3.363		1.944	1.019		1.767	1.997
1.8	3.333		1.98	0.575		1.8	2.725
1.834	3.525		2.017	1.465		1.834	2.908
1.867	3.398		2.054	1.132		1.867	2.59
1.9	2.644		2.09	2.205		1.9	2.09
1.934	3.188		2.127	1.467		1.934	2.893
1.967	2.697		2.164	1.59		1.967	2.506
2	2.942		2.2	1.909		2	1.802
2.034	3.371		2.237	1.419		2.034	2.333
2.067	3.008		2.274	1.445		2.067	2.979
2.1	3.085		2.31	1.723		2.1	2.579
2.134	3.27		2.347	1.135		2.134	2.358
2.167	2.255		2.384	1.114		2.167	2.373
2.2	3.157		2.42	0.521		2.2	2.751
2.234	3.373		2.457	1.247		2.234	2.176
2.267	3.125		2.494	1.203		2.267	2.474
2.301	3.375		2.53	2.102		2.3	2.736
2.334	3.774		2.567	1.273		2.334	1.977
2.367	2.779		2.604	1.756		2.367	1.893
2.401	3.076		2.64	1.176		2.4	2.572
2.434	3.631		2.677	1.513		2.434	2.554
2.467	3.162		2.714	1.559		2.467	2.35
2.501	2.92		2.75	1.569		2.5	2.969
2.534	3.303		2.787	1.835		2.534	2.523
2.567	2.909		2.824	1.013		2.567	2.418
2.601	3.227		2.86	0.625		2.6	1.94
2.634	3.088		2.897	1.164		2.634	3.032
2.667	2.94		2.934	1.059		2.667	2.649
2.701	3.688		2.97	0.673		2.7	1.663
2.734	3.121		3.007	1.13		2.734	2.698
2.767	2.979		3.044	1.17		2.767	3.205
2.801	3.647		3.08	1.387		2.8	2.13
2.834	2.775		3.117	1.408		2.834	2.529
2.867	3.11		3.154	1		2.867	2.201
2.901	3.355		3.19	1.514		2.9	2.103
2.934	3.319		3.227	1.903		2.934	2.79
2.967	2.879		3.264	1.181		2.967	2.63
3.001	3.105		3.3	1.22		3	2.68
3.034	3.231		3.337	0.788		3.034	2.484
3.067	3.553		3.374	0.842		3.067	2.606
3.101	3.45		3.41	0.836		3.1	2.741
3.134	3.114		3.447	0.558		3.134	2.765
3.167	3.436		3.484	1.165		3.167	2.464
3.201	3.018		3.52	0.778		3.2	3.224
3.234	2.848		3.557	0.925		3.234	3.117
3.267	3.684		3.594	0.512		3.267	2.487
3.301	2.973		3.63	1.577		3.3	2.209
3.334	2.628		3.667	0.972		3.334	2.713
3.367	2.701		3.704	1.467		3.367	2.884
3.401	2.46		3.74	1.027		3.4	2.27
3.434	2.908		3.777	1.082		3.434	2.603
3.467	3.462		3.814	1.075		3.467	2.406
3.501	3.468		3.85	1.646		3.5	2.287
3.534	3.224		3.887	1.186		3.534	2.693
3.567	3.293		3.924	1.405		3.567	2.476
3.601	3.277		3.96	1.483		3.6	2.427
3.634	3.229		3.997	0.961		3.634	2.617
3.667	3.11		4.034	1.29		3.667	2.999
3.701	3.277		4.07	1.159		3.7	2.384
3.734	3.002		4.107	1.023		3.734	2.662
3.768	3.326		4.144	1.339		3.767	2.863
3.801	3.093		4.18	1.446		3.8	2.276
3.834	3.515		4.217	1.309		3.834	2.178
3.868	3.618		4.254	1.643		3.867	2.284
3.901	2.851		4.29	1.636		3.9	2.194
3.934	3.006		4.327	1.283		3.934	2.19
3.968	2.84		4.364	1.52		3.967	2.196
4.001	3.585		4.4	1.12		4	2.745
4.034	3.151		4.437	1.015		4.034	2.947
4.068	2.719		4.474	0.917		4.067	1.949
4.101	3.393		4.511	0.687		4.1	2.828
4.134	3.506		4.547	1.086		4.134	2.739
4.168	2.976		4.584	1.582		4.167	2.554
4.201	3.195		4.621	1.418		4.2	2.556
4.234	3.651		4.657	1.926		4.234	2.488
4.268	2.973		4.694	1.088		4.267	1.939
4.301	2.712		4.731	1.262		4.3	2.239
4.334	3.108		4.767	1.699		4.334	2.57
4.368	2.518		4.804	1.159		4.367	2.451
4.401	3.367		4.841	1.068		4.4	2.726
4.434	2.654		4.877	0.579		4.434	2.356
4.468	3.671		4.914	1.264		4.467	2.743
4.501	3.439		4.951	1.566		4.5	2.416
4.534	3.064		4.987	1.66		4.534	2.752
4.568	3.001		5.024	2.027		4.567	2.849
4.601	4.006		5.061	1.764		4.601	2.657
4.634	2.703		5.097	1.423		4.634	2.21
4.668	3.206		5.134	1.501		4.667	2.271
4.701	3.497		5.171	1.55		4.701	2.552
4.734	3.058		5.207	1.666		4.734	1.781
4.768	3.63		5.244	1.313		4.767	2.373
4.801	3.572		5.281	1.922		4.801	2.488
4.834	3.408		5.317	1.967		4.834	2.154
4.868	3.41		5.354	1.873		4.867	2.335
4.901	3.186		5.391	1.721		4.901	3.258
4.934	3.555		5.427	2.109		4.934	2.27
4.968	3.439		5.464	1.605		4.967	2.63
5.001	3.057		5.501	1.218		5.001	2.762
5.034	3.58		5.537	1.556		5.034	2.767
5.068	2.96		5.574	1.515		5.067	2.502
5.101	3.58		5.611	1.186		5.101	2.93
5.134	3.262		5.647	1.523		5.134	2.79
5.168	2.713		5.684	1.934		5.167	2.427
5.201	4.27		5.721	1.98		5.201	3.099
5.234	3.426		5.757	1.916		5.234	3.026
5.268	3.041		5.794	1.636		5.267	2.502
5.301	3.774		5.831	1.689		5.301	2.187
5.335	3.403		5.867	1.162		5.334	2.921
5.368	3.459		5.904	1.497		5.367	2.378
5.401	3.351		5.941	0.864		5.401	2.328
5.435	3.091		5.977	0.839		5.434	3.09
5.468	3.577		6.014	1.407		5.467	3.143
5.501	3.518		6.051	1.536		5.501	2.103
5.535	2.751		6.087	1.349		5.534	2.817
5.568	2.694		6.124	1.922		5.567	2.976
5.601	2.636		6.161	1.183		5.601	2.389
5.635	3.159		6.197	1.389		5.634	2.654
5.668	3.627		6.234	1.715		5.667	2.656
5.701	3.379		6.271	0.668		5.701	2.675
5.735	3.299		6.307	1.143		5.734	2.564
5.768	3.045		6.344	1.33		5.767	2.807
5.801	3.18		6.381	1.506		5.801	3.093
5.835	3.57		6.417	1.208		5.834	2.574
5.868	3.03		6.454	1.645		5.867	2.825
5.901	3.009		6.491	2.057		5.901	2.792
5.935	3.608		6.527	1.666		5.934	2.511
5.968	2.901		6.564	1.016		5.967	2.376
6.001	3.21		6.601	0.978		6.001	3.445
6.035	3.409		6.637	1.164		6.034	2.22
6.068	2.708		6.674	1.211		6.067	2.007
6.101	3.621		6.711	1.465		6.101	2.676
6.135	3.33		6.747	1.393		6.134	3.091
6.168	3.418		6.784	1.838		6.167	2.278
6.201	3.658		6.821	1.53		6.201	2.363
6.235	2.874		6.857	1.589		6.234	2.744
6.268	2.901		6.894	1.058		6.267	2.135
6.301	3.672		6.931	1.724		6.301	2.105
6.335	2.628		6.967	1.503		6.334	2.817
6.368	3.796		7.004	1.082		6.367	2.408
6.401	2.897		7.041	1.097		6.401	2.149
6.435	2.915		7.077	1.838		6.434	3.113
6.468	3.509		7.114	1.873		6.467	2.159
6.501	3.392		7.151	1.494		6.501	2.267
6.535	3.232		7.187	1.4		6.534	2.851
6.568	3.496		7.224	1.747		6.567	2.45
6.601	2.877		7.261	0.797		6.601	2.315
6.635	3.618		7.297	0.957		6.634	2.776
6.668	3.116		7.334	1.274		6.667	2.651
6.701	2.807		7.371	0.898		6.701	2.403
6.735	3.683		7.407	0.844		6.734	2.978
6.768	3.43		7.444	0.972		6.767	2.801
6.802	3.465		7.481	1.108		6.801	1.909
6.835	3.573		7.518	1.42		6.834	2.312
6.868	3.447		7.554	1.165		6.867	2.805
6.902	3.324		7.591	2.05		6.901	1.783
6.935	3.491		7.628	1.287		6.934	2.211
6.968	3.049		7.664	1.389		6.967	2.799
7.002	3.755		7.701	0.906		7.001	2.48
7.035	3.717		7.738	1.259		7.034	2.595
7.068	2.57		7.774	1.122		7.067	2.767
7.102	3.524		7.811	1.469		7.101	3.206
7.135	3.181		7.848	1.358		7.134	2.897
7.168	2.867		7.884	1.673		7.167	2.889
7.202	2.944		7.921	1.816		7.201	3.376
7.235	3.014		7.958	1.828		7.234	2.59
7.268	3.451		7.994	1.553		7.267	2.256
7.302	3.781		8.031	1.188		7.301	2.571
7.335	2.974		8.068	1.221		7.334	2.686
7.368	4.241		8.104	1.355		7.367	2.499
7.402	3.244		8.141	1.268		7.401	2.416
7.435	2.941		8.178	1.587		7.434	2.39
7.468	3.889		8.214	1.313		7.467	2.122
7.502	3.483		8.251	1.822		7.501	1.786
7.535	3.504		8.288	1.823		7.534	2.63
7.568	3.046		8.324	1.566		7.568	2.599
7.602	3.034		8.361	0.914		7.601	2.149
7.635	3.627		8.398	1.614		7.634	2.561
7.668	3.427		8.434	1.171		7.668	2.966
7.702	2.795		8.471	1.24		7.701	2.297
7.735	3.957		8.508	1.579		7.734	2.69
7.768	3.215		8.544	1.431		7.768	2.797
7.802	3.655		8.581	1.029		7.801	2.48
7.835	3.525		8.618	1.266		7.834	2.311
7.868	3.263		8.654	1.752		7.868	2.596
7.902	4.22		8.691	1.374		7.901	3.122
7.935	3.96		8.728	0.983		7.934	2.517
7.968	3.826		8.764	1.132		7.968	3.123
8.002	3.959		8.801	1.313		8.001	2.692
8.035	4.037		8.838	1.674		8.034	2.89
8.068	4.748		8.874	1.753		8.068	3.587
8.102	4.509		8.911	1.73		8.101	2.705
8.135	4.704		8.948	1.821		8.134	3.561
8.168	4.105		8.984	1.956		8.168	3.662
8.202	5.155		9.021	0.696		8.201	3.267
8.235	4.541		9.058	0.877		8.234	4.405
8.269	5.293		9.094	1.234		8.268	3.814
8.302	5.384		9.131	1.511		8.301	4.505
8.335	5.308		9.168	1.596		8.334	4
8.369	5.561		9.204	1.418		8.368	5.124
8.402	5.776		9.241	1.53		8.401	4.672
8.435	6.349		9.278	1.643		8.434	5.098
8.469	5.503		9.314	1.548		8.468	4.686
8.502	5.739		9.351	1.177		8.501	4.989
8.535	5.841		9.388	1.358		8.534	4.672
8.569	5.609		9.424	1.23		8.568	5.192
8.602	6.479		9.461	1.411		8.601	4.89
8.635	6.55		9.498	1.659		8.634	5.928
8.669	7.86		9.534	1.824		8.668	6.817
8.702	10.237		9.571	1.817		8.701	8.156
8.735	13.369		9.608	1.896		8.734	11.264
8.769	18.398		9.644	1.943		8.768	15.749
8.802	25.326		9.681	1.436		8.801	22.361
8.835	33.919		9.718	1.236		8.834	30.014
8.869	43.17		9.754	1.328		8.868	39.871
8.902	55.353		9.791	1.085		8.901	51.261
8.935	64.619		9.828	1.473		8.934	61.668
8.969	74.874		9.864	2.109		8.968	73.207
9.002	83.285		9.901	1.857		9.001	82.178
9.035	90.112		9.938	1.792		9.034	88.968
9.069	94.387		9.974	1.417		9.068	92.704
9.102	95.759		10.011	1.393		9.101	96.122
9.135	97.34		10.048	1.035		9.134	96.475
9.169	95.924		10.084	2.022		9.168	95.499
9.202	93.885		10.121	1.791		9.201	93.084
9.235	90.58		10.158	1.877		9.234	90.834
9.269	86.594		10.194	1.812		9.268	87.036
9.302	82.466		10.231	1.995		9.301	82.42
9.335	78.953		10.268	1.779		9.334	77.933
9.369	73.791		10.304	1.881		9.368	72.955
9.402	68.833		10.341	1.363		9.401	66.196
9.435	64.704		10.378	1.368		9.434	63.182
9.469	60.841		10.414	1.984		9.468	58.623
9.502	55.557		10.451	1.806		9.501	54.615
9.535	51.988		10.488	1.668		9.534	50.778
9.569	48.72		10.525	1.272		9.568	48.083
9.602	45.885		10.561	1.811		9.601	44.209
9.635	43.105		10.598	1.891		9.634	41.169
9.669	39.783		10.635	1.978		9.668	39.024
9.702	36.918		10.671	2.764		9.701	36.206
9.735	34.983		10.708	2.089		9.734	34.45
9.769	33.067		10.745	1.414		9.768	31.376
9.802	31.785		10.781	0.889		9.801	29.953
9.836	29.988		10.818	1.251		9.834	28.054
9.869	27.951		10.855	0.87		9.868	26.258
9.902	25.939		10.891	1.258		9.901	25.144
9.936	24.858		10.928	1.165		9.934	23.766
9.969	23.162		10.965	1.988		9.968	22.889
10.002	22.387		11.001	2.28		10.001	21.775
10.036	21.473		11.038	1.001		10.034	21.502
10.069	20.034		11.075	1.475		10.068	20.099
10.102	19.288		11.111	1.562		10.101	19.338
10.136	19.47		11.148	1.357		10.134	18.738
10.169	18.623		11.185	1.354		10.168	18.109
10.202	18.653		11.221	1.757		10.201	18.041
10.236	17.708		11.258	1.726		10.234	17.469
10.269	17.068		11.295	1.644		10.268	17
10.302	17.328		11.331	1.282		10.301	16.845
10.336	16.549		11.368	0.694		10.334	16.136
10.369	17.471		11.405	1.113		10.368	16.408
10.402	16.518		11.441	1.257		10.401	15.228
10.436	16.115		11.478	1.435		10.434	16.064
10.469	15.221		11.515	1.611		10.468	15.099
10.502	14.795		11.551	2.318		10.501	14.351
10.536	13.759		11.588	1.86		10.535	14
10.569	13.478		11.625	1.82		10.568	13.049
10.602	13.523		11.661	1.988		10.601	13.11
10.636	12.273		11.698	2.169		10.635	12.18
10.669	11.453		11.735	2.502		10.668	11.303
10.702	10.747		11.771	3.501		10.701	10.457
10.736	11.083		11.808	5.456		10.735	10.72
10.769	10.168		11.845	8.905		10.768	10.253
10.802	10.05		11.881	12.511		10.801	9.241
10.836	9.786		11.918	17.25		10.835	9.403
10.869	9.641		11.955	23.484		10.868	8.946
10.902	8.825		11.991	29.272		10.901	8.756
10.936	8.525		12.028	35.768		10.935	8.305
10.969	8.297		12.065	40.683		10.968	8.515
11.002	8.723		12.101	45.264		11.001	7.697
11.036	8.256		12.138	49.339		11.035	7.438
11.069	6.545		12.175	52.385		11.068	7.332
11.102	6.577		12.211	55.068		11.101	7.189
11.136	7.094		12.248	57.504		11.135	6.344
11.169	6.753		12.285	58.437		11.168	6.61
11.202	6.429		12.321	58.555		11.201	6.877
11.236	6.679		12.358	58.566		11.235	6.38
11.269	6.125		12.395	56.653		11.268	6.22
11.303	5.968		12.431	55.829		11.301	6.161
11.336	6.1		12.468	53.659		11.335	5.215
11.369	5.702		12.505	51.784		11.368	5.467
11.403	6.074		12.541	48.977		11.401	5.372
11.436	5.802		12.578	45.68		11.435	5.815
11.469	5.747		12.615	43.715		11.468	5.537
11.503	5.556		12.651	40.791		11.501	5.425
11.536	5.263		12.688	38.607		11.535	5.305
11.569	5.642		12.725	35.958		11.568	4.861
11.603	5.449		12.761	34.254		11.601	5.051
11.636	5.794		12.798	32.23		11.635	4.356
11.669	5.414		12.835	29.71		11.668	5.112
11.703	5.641		12.871	27.838		11.701	4.305
11.736	4.957		12.908	26.289		11.735	5.03
11.769	4.676		12.945	24.616		11.768	5.821
11.803	4.17		12.981	22.534		11.801	7.932
11.836	5.193		13.018	21.742		11.835	10.479
11.869	4.348		13.055	19.672		11.868	12.81
11.903	5.383		13.091	18.117		11.901	17.577
11.936	4.766		13.128	17.342		11.935	22.298
11.969	5.089		13.165	15.751		11.968	27.791
12.003	4.314		13.201	14.794		12.001	33.346
12.036	4.98		13.238	13.677		12.035	38.37
12.069	4.312		13.275	12.911		12.068	44.446
12.103	4.281		13.311	12.523		12.101	47.87
12.136	3.96		13.348	10.859		12.135	51.705
12.169	4.091		13.385	10.688		12.168	54.701
12.203	3.937		13.421	9.455		12.201	57.419
12.236	3.801		13.458	9.139		12.235	59.011
12.269	4.476		13.495	8.436		12.268	59.297
12.303	4.354		13.532	6.96		12.301	60.575
12.336	4.318		13.568	7.481		12.335	60.215
12.369	3.87		13.605	6.935		12.368	59.867
12.403	4.65		13.642	6.741		12.401	58.435
12.436	3.908		13.678	6.153		12.435	57.253
12.469	3.818		13.715	5.112		12.468	55.662
12.503	3.9		13.752	5.206		12.501	52.058
12.536	4.108		13.788	4.327		12.535	50.711
12.569	4.212		13.825	4.951		12.568	47.782
12.603	3.38		13.862	4.088		12.601	45.72
12.636	4.112		13.898	4.234		12.635	42.771
12.669	3.599		13.935	4.121		12.668	40.567
12.703	3.343		13.972	3.671		12.701	38.975
12.736	4.075		14.008	4.258		12.735	36.584
12.77	3.995		14.045	3.423		12.768	34.797
12.803	4.324		14.082	2.954		12.801	32.471
12.836	3.54		14.118	3.558		12.835	31.067
12.87	3.431		14.155	3.575		12.868	28.766
12.903	3.949		14.192	2.922		12.901	27.072
12.936	4.27		14.228	3.035		12.935	25.908
12.97	3.74		14.265	2.989		12.968	23.904
13.003	3.505		14.302	3.571		13.001	23.007
13.036	4.22		14.338	2.617		13.035	20.57
13.07	3.574		14.375	2.959		13.068	18.132
13.103	4.371		14.412	2.843		13.101	19.156
13.136	3.877		14.448	2.5		13.135	18.673
13.17	3.971		14.485	2.55		13.168	18.277
13.203	4.1		14.522	1.865		13.201	16.687
13.236	4.013		14.558	2.743		13.235	16.342
13.27	3.971		14.595	2.624		13.268	14.853
13.303	3.691		14.632	2.409		13.301	14.127
13.336	3.295		14.668	2.068		13.335	13.287
13.37	3.675		14.705	1.784		13.368	12.221
13.403	3.51		14.742	1.947		13.401	11.263
13.436	3.989		14.778	1.938		13.435	10.543
13.47	3.917		14.815	1.838		13.468	10.524
13.503	3.921		14.852	1.808		13.501	9.443
13.536	3.51		14.888	1.811		13.535	9.395
13.57	3.889		14.925	1.898		13.568	8.743
13.603	3.886		14.962	0.667		13.602	8.618
13.636	3.79		14.998	1.558		13.635	7.771
13.67	3.69		15.035	1.779		13.668	7.671
13.703	4.054		15.072	1.961		13.702	7.16
13.736	3.468		15.108	2.441		13.735	5.951
13.77	4.17		15.145	1.567		13.768	6.696
13.803	4.231		15.182	1.489		13.802	6.961
13.836	3.981		15.218	1.891		13.835	6.142
13.87	4.551		15.255	1.209		13.868	6.172
13.903	3.392		15.292	1.321		13.902	5.231
13.936	4.194		15.328	1.479		13.935	5.43
13.97	3.938		15.365	1.684		13.968	6.218
14.003	4.404		15.402	1.681		14.002	5.626
14.036	3.827		15.438	1.975		14.035	5.395
14.07	4.507		15.475	1.401		14.068	4.609
14.103	4.292		15.512	1.666		14.102	4.615
14.136	3.806		15.548	1.295		14.135	4.901
14.17	4.391		15.585	1.323		14.168	5.006
14.203	4.038		15.622	1.456		14.202	4.778
14.236	4.315		15.658	1.709		14.235	5.387
14.27	3.817		15.695	2.146		14.268	4.526
14.303	3.79		15.732	1.612		14.302	3.988
14.337	3.972		15.768	2.212		14.335	4.131
14.37	3.492		15.805	1.03		14.368	4.389
14.403	4.128		15.842	1.534		14.402	3.427
14.437	3.727		15.878	1.201		14.435	4.709
14.47	4.294		15.915	1.279		14.468	3.655
14.503	3.657		15.952	1.205		14.502	4.027
14.537	3.734		15.988	1.381		14.535	3.872
14.57	3.577		16.025	1.534		14.568	3.627
14.603	3.392		16.062	1.702		14.602	4.263
14.637	3.93		16.098	1.579		14.635	3.614
14.67	4.015		16.135	1.385		14.668	3.401
14.703	3.961		16.172	1.274		14.702	2.883
14.737	3.74		16.208	0.99		14.735	3.637
14.77	3.674		16.245	2.004		14.768	3.502
14.803	3.976		16.282	2.288		14.802	3.225
14.837	3.678		16.318	1.785		14.835	3.935
14.87	4.041		16.355	1.67		14.868	3.586
14.903	3.561		16.392	1.857		14.902	3.139
14.937	3.895		16.428	1.398		14.935	3.376
14.97	3.639		16.465	1.471		14.968	3.582
15.003	3.852		16.502	1.208		15.002	3.494
15.037	3.915		16.539	1.657		15.035	3.044
15.07	3.978		16.575	1.723		15.068	2.891
15.103	3.988		16.612	1.923		15.102	3.561
15.137	4.041		16.649	1.619		15.135	2.791
15.17	2.935		16.685	1.715		15.168	3.035
15.203	4.071		16.722	1.222		15.202	3.411
15.237	4.111		16.759	1.711		15.235	3.47
15.27	4.275		16.795	1.732		15.268	3.091
15.303	3.72		16.832	2.568		15.302	3.155
15.337	3.698		16.869	1.675		15.335	3.259
15.37	4.48		16.905	1.223		15.368	2.906
15.403	3.476		16.942	1.912		15.402	3.234
15.437	4.795		16.979	1.223		15.435	3.262
15.47	3.888		17.015	1.581		15.468	3.467
15.503	3.727		17.052	1.558		15.502	3.895
15.537	3.741		17.089	1.782		15.535	2.681
15.57	3.796		17.125	1.89		15.568	3.346
15.603	3.783		17.162	1.949		15.602	3.39
15.637	3.504		17.199	1.92		15.635	2.938
15.67	3.848		17.235	1.809		15.668	2.821
15.703	4.226		17.272	1.391		15.702	3.085
15.737	3.647		17.309	1.681		15.735	2.841
15.77	3.193		17.345	1.421		15.768	2.699
15.804	3.385		17.382	1.508		15.802	3.034
15.837	4.099		17.419	1.603		15.835	2.934
15.87	2.925		17.455	2.269		15.868	3.005
15.904	2.989		17.492	2.007		15.902	3.316
15.937	3.422		17.529	1.68		15.935	2.869
15.97	3.45		17.565	1.625		15.968	2.891
16.004	3.878		17.602	1.849		16.002	3.65
16.037	3.838		17.639	1.261		16.035	2.607
16.07	3.482		17.675	1.369		16.068	3.014
16.104	3.457		17.712	1.561		16.102	3.132
16.137	3.58		17.749	1.736		16.135	2.655
16.17	3.71		17.785	1.825		16.168	2.566
16.204	3.208		17.822	1.469		16.202	2.95
16.237	3.692		17.859	1.11		16.235	2.844
16.27	3.773		17.895	1.338		16.268	2.271
16.304	3.325		17.932	1.282		16.302	3.124
16.337	3.537		17.969	1.65		16.335	2.774
16.37	3.672		18.005	1.653		16.368	1.933
16.404	3.621		18.042	1.718		16.402	2.851
16.437	3.706		18.079	2.208		16.435	2.988
16.47	3.27		18.115	1.232		16.468	2.64
16.504	2.983		18.152	1.879		16.502	3.122
16.537	3.748		18.189	1.269		16.535	3.071
16.57	3.293		18.225	1.815		16.569	2.951
16.604	3.611		18.262	1.329		16.602	2.413
16.637	3.609		18.299	1.142		16.635	2.765
16.67	4.588		18.335	1.965		16.669	2.985
16.704	3.97		18.372	1.257		16.702	3.518
16.737	2.914		18.409	1.909		16.735	2.673
16.77	3.43		18.445	1.593		16.769	2.109
16.804	3.355		18.482	1.385		16.802	2.933
16.837	3.897		18.519	1.253		16.835	3.021
16.87	4.087		18.555	1.223		16.869	2.378
16.904	2.951		18.592	1.355		16.902	2.473
16.937	3.671		18.629	1.579		16.935	2.598
16.97	2.867		18.665	1.298		16.969	2.518
17.004	3.353		18.702	1.22		17.002	2.886
17.037	3.147		18.739	1.828		17.035	2.804
17.07	2.988		18.775	1.611		17.069	2.761
17.104	4.035		18.812	1.506		17.102	2.461
17.137	3.304		18.849	1.716		17.135	3.126
17.17	3.08		18.885	1.073		17.169	2.005
17.204	3.545		18.922	1.818		17.202	3.175
17.237	3.26		18.959	2.098		17.235	3.222
17.271	3.975		18.995	1.681		17.269	2.739
17.304	3.652		19.032	1.208		17.302	2.943
17.337	3.104		19.069	1.377		17.335	2.966
17.371	3.842		19.105	1.335		17.369	2.479
17.404	3.003		19.142	1.291		17.402	2.741
17.437	3.362		19.179	1.886		17.435	3.281
17.471	3.656		19.215	1.787		17.469	3.129
17.504	3.708		19.252	1.953		17.502	2.531
17.537	3.699		19.289	1.818		17.535	2.792
17.571	3.527		19.325	1.187		17.569	3.28
17.604	3.386		19.362	1.621		17.602	2.323
17.637	3.802		19.399	1.431		17.635	2.53
17.671	3.324		19.435	1.881		17.669	2.773
17.704	4.001		19.472	2.385		17.702	2.809
17.737	3.834		19.509	1.652		17.735	2.91
17.771	3.563		19.546	1.378		17.769	2.416
17.804	4.147		19.582	1.382		17.802	2.674
17.837	3.784		19.619	0.01		17.835	2.382
17.871	3.985		19.656	1.581		17.869	3.088
17.904	3.416		19.692	1.043		17.902	3.31
17.937	3.56		19.729	1.644		17.935	2.394
17.971	3.18		19.766	1.462		17.969	2.704
18.004	3.345		19.802	1.651		18.002	2.949
18.037	3.339		19.839	1.267		18.035	2.513
18.071	3.439		19.876	1.173		18.069	2.572
18.104	3.425		19.912	0.33		18.102	2.974
18.137	3.934		19.949	1.144		18.135	2.26
18.171	3.333		19.986	0.882		18.169	2.048
18.204	4.251		20.022	0.804		18.202	2.824
18.237	3.639		20.059	0.634		18.235	2.656
18.271	3.132		20.096	1.026		18.269	2.538
18.304	3.236		20.132	0.768		18.302	3.654
18.337	3.46		20.169	1.453		18.335	2.775
18.371	3.782		20.206	1.018		18.369	2.9
18.404	3.566		20.242	1.648		18.402	2.941
18.437	3.195		20.279	1.795		18.435	2.944
18.471	3.782		20.316	1.346		18.469	2.851
18.504	3.682		20.352	1.066		18.502	3.451
18.537	3.453		20.389	1.159		18.535	2.761
18.571	3.051		20.426	1.514		18.569	2.396
18.604	3.399		20.462	1.77		18.602	3.652
18.637	4.157		20.499	1.971		18.635	2.627
18.671	3.91		20.536	1.983		18.669	2.912
18.704	3.699		20.572	1.702		18.702	3.509
18.737	3.004		20.609	2.175		18.735	2.676
18.771	2.871		20.646	1.483		18.769	2.627
18.804	3.906		20.682	1.712		18.802	2.851
18.838	2.951		20.719	1.97		18.835	2.804
18.871	3.512		20.756	1.869		18.869	2.727
18.904	3.521		20.792	2.253		18.902	2.94
18.938	3.011		20.829	1.728		18.935	2.894
18.971	3.878		20.866	1.672		18.969	2.798
19.004	3.417		20.902	1.135		19.002	3.271
19.038	3.885		20.939	1.321		19.035	3.129
19.071	3.711		20.976	1.481		19.069	2.826
19.104	3.17		21.012	1.908		19.102	3.645
19.138	3.628		21.049	2.086		19.135	3.387
19.171	4.112		21.086	1.697		19.169	3.259
19.204	3.82		21.122	1.991		19.202	3.607
19.238	3.961		21.159	1.591		19.235	2.726
19.271	2.819		21.196	1.498		19.269	2.901
19.304	3.349		21.232	1.01		19.302	3.345
19.338	3.921		21.269	1.463		19.335	2.857
19.371	4.111		21.306	1.769		19.369	3.175
19.404	3.441		21.342	1.836		19.402	2.843
19.438	3.006		21.379	1.575		19.435	2.997
19.471	3.436		21.416	1.741		19.469	2.821
19.504	3.629		21.452	1.344		19.502	3.179
19.538	3.766		21.489	1.424		19.536	2.56
19.571	3.369		21.526	1.36		19.569	2.719
19.604	3.484		21.562	1.755		19.602	2.819
19.638	4.691		21.599	2.069		19.636	2.807
19.671	3.674		21.636	1.325		19.669	3.402
19.704	3.662		21.672	1.921		19.702	2.875
19.738	3.39		21.709	1.695		19.736	2.924
19.771	3.807		21.746	1.743		19.769	3.374
19.804	3.436		21.782	1.433		19.802	2.33
19.838	2.839		21.819	1.563		19.836	2.299
19.871	3.358		21.856	0.88		19.869	1.871
19.904	3.11		21.892	1.323		19.902	2.474
19.938	3.037		21.929	1.597		19.936	1.979
19.971	2.532		21.966	2.032		19.969	2.022
20.004	3.121		22.002	2.304		20.002	2.384
20.038	2.693		22.039	2.085		20.036	2.224
20.071	2.961		22.076	1.705		20.069	1.277
20.104	3.178		22.112	1.784		20.102	2.517
20.138	2.752		22.149	0.976		20.136	2.185
20.171	3.283		22.186	1.592		20.169	1.77
20.204	3.725		22.222	1.45		20.202	1.573
20.238	2.802		22.259	1.686		20.236	2.091
20.271	3.021		22.296	1.583		20.269	2.684
20.305	3.073		22.332	1.831		20.302	2.03
20.338	3.476		22.369	1.884		20.336	2.152
20.371	4.199		22.406	1.704		20.369	3.073
20.405	3.052		22.442	1.05		20.402	2.788
20.438	3.786		22.479	1.658		20.436	2.512
20.471	4.38		22.516	1.237		20.469	3.367
20.505	3.149		22.553	1.789		20.502	3.126
20.538	3.327		22.589	2.346		20.536	3.192
20.571	3.791		22.626	2.083		20.569	2.916
20.605	3.821		22.663	2.03		20.602	2.987
20.638	3.837		22.699	1.552		20.636	3.36
20.671	3.487		22.736	2.203		20.669	2.788
20.705	4.186		22.773	2.046		20.702	2.815
20.738	3.493		22.809	1.778		20.736	3.641
20.771	3.902		22.846	2.125		20.769	3.493
20.805	3.792		22.883	2.414		20.802	2.917
20.838	4.205		22.919	1.57		20.836	3.349
20.871	4.406		22.956	1.746		20.869	2.704
20.905	3.654		22.993	2.1		20.902	3.575
20.938	4.45		23.029	2.294		20.936	3.75
20.971	3.831		23.066	2.045		20.969	2.619
21.005	4.024		23.103	2.316		21.002	3.406
21.038	3.495		23.139	2.447		21.036	3.012
21.071	3.814		23.176	1.689		21.069	2.973
21.105	4.008		23.213	1.876		21.102	2.908
21.138	3.996		23.249	1.472		21.136	3.537
21.171	4.382		23.286	1.848		21.169	2.604
21.205	3.56		23.323	1.948		21.202	3.766
21.238	4.174		23.359	1.576		21.236	3.336
21.271	3.648		23.396	1.33		21.269	3.376
21.305	3.703		23.433	1.228		21.302	3.471
21.338	3.699		23.469	1.071		21.336	2.981
21.371	3.53		23.506	1.067		21.369	3.067
21.405	3.873		23.543	0.621		21.402	3.162
21.438	3.615		23.579	1.588		21.436	3.169
21.471	4.199		23.616	1.479		21.469	3.85
21.505	3.415		23.653	1.254		21.502	3.443
21.538	3.919		23.689	1.623		21.536	2.616
21.571	3.283		23.726	1.58		21.569	3.732
21.605	3.445		23.763	1.435		21.602	3.399
21.638	4.152		23.799	2.257		21.636	2.851
21.671	4.192		23.836	1.346		21.669	3.163
21.705	3.663		23.873	1.229		21.702	2.792
21.738	3.797		23.909	1.711		21.736	3.609
21.772	3.855		23.946	1.363		21.769	3.261
21.805	3.528		23.983	1.602		21.802	2.802
21.838	3.883		24.019	2.747		21.836	3.488
21.872	4.098		24.056	1.796		21.869	3.832
21.905	3.712		24.093	1.6		21.902	2.656
21.938	2.784		24.129	1.326		21.936	3.313
21.972	3.514		24.166	1.257		21.969	3.372
22.005	3.618		24.203	1.775		22.002	2.593
22.038	3.638		24.239	0.75		22.036	3.164
22.072	3.565		24.276	1.304		22.069	3.572
22.105	3.691		24.313	1.495		22.102	2.989
22.138	3.939		24.349	1.614		22.136	2.999
22.172	3.273		24.386	1.809		22.169	3.253
22.205	4.399		24.423	1.27		22.202	2.871
22.238	3.919		24.459	1.883		22.236	3.098
22.272	3.747		24.496	1.873		22.269	2.374
22.305	4.026		24.533	1.961		22.302	2.926
22.338	3.513		24.569	1.708		22.336	3.077
22.372	4.18		24.606	2.31		22.369	2.621
22.405	3.704		24.643	1.918		22.402	2.398
22.438	3.757		24.679	1.323		22.436	3.494
22.472	3.63		24.716	1.355		22.469	3.226
22.505	3.191		24.753	1.81		22.502	2.57
22.538	4.279		24.789	2.262		22.536	3.157
22.572	3.655		24.826	1.877		22.569	2.843
22.605	3.789		24.863	1.668		22.603	2.899
22.638	3.321		24.899	1.582		22.636	3.16
22.672	3.957		24.936	1.134		22.669	2.821
22.705	4.073		24.973	1.608		22.703	2.849
22.738	3.439		25.009	1.971		22.736	3.051
22.772	4.073		25.046	1.761		22.769	3.2
22.805	3.431		25.083	1.854		22.803	3.536
22.838	3.748		25.119	1.586		22.836	3.14
22.872	3.749		25.156	1.966		22.869	3.504
22.905	3.607		25.193	0.885		22.903	3.368
22.938	4.285		25.229	2.041		22.936	3.657
22.972	3.915		25.266	1.55		22.969	3.747
23.005	4.285		25.303	1.651		23.003	3.639
23.038	3.312		25.339	1.675		23.036	3.206
23.072	4.108		25.376	1.593		23.069	3.687
23.105	3.64		25.413	1.594		23.103	3.722
23.138	3.551		25.449	1.6		23.136	3.331
23.172	4.443		25.486	1.766		23.169	4.267
23.205	3.264		25.523	1.129		23.203	3.147
23.238	3.966		25.56	1.23		23.236	2.978
23.272	3.559		25.596	2.04		23.269	3.317
23.305	3.603		25.633	1.922		23.303	2.801
23.339	3.873		25.67	1.678		23.336	2.909
23.372	3.16		25.706	1.504		23.369	2.47
23.405	3.935		25.743	1.296		23.403	2.433
23.439	3.138		25.78	1.519		23.436	2.439
23.472	3.961		25.816	1.474		23.469	2.258
23.505	3.641		25.853	1.479		23.503	2.268
23.539	2.885		25.89	2.096		23.536	1.793
23.572	3.292		25.926	1.46		23.569	2.373
23.605	3.249		25.963	1.539		23.603	2.432
23.639	3.266		26	1.854		23.636	2.165
23.672	3.084		26.036	1.831		23.669	1.685
23.705	2.71		26.073	1.299		23.703	1.97
23.739	3.628		26.11	2.235		23.736	2.239
23.772	3.065		26.146	1.743		23.769	2.322
23.805	2.668		26.183	1.402		23.803	1.988
23.839	3.537		26.22	1.858		23.836	1.948
23.872	3.415		26.256	1.489		23.869	1.91
23.905	3.555		26.293	1.432		23.903	2.126
23.939	3.683		26.33	1.818		23.936	2.203
23.972	3.251		26.366	1.653		23.969	2.567
24.005	3.29		26.403	1.075		24.003	2.799
24.039	3.576		26.44	1.674		24.036	3.192
24.072	3.337		26.476	1.684		24.069	2.097
24.105	3.747		26.513	1.889		24.103	2.814
24.139	3.053		26.55	0.823		24.136	2.757
24.172	3.429		26.586	1.477		24.169	2.604
24.205	3.934		26.623	0.935		24.203	3.342
24.239	3.677		26.66	1.628		24.236	2.706
24.272	4.084		26.696	1.932		24.269	2.794
24.305	3.261		26.733	1.878		24.303	3.013
24.339	3.802		26.77	1.834		24.336	3.204
24.372	2.97		26.806	0.975		24.369	2.812
24.405	3.514		26.843	1.618		24.403	3.277
24.439	4.014		26.88	1.562		24.436	3.414
24.472	3.146		26.916	1.525		24.469	2.172
24.505	3.699		26.953	1.481		24.503	2.949
24.539	3.607		26.99	2.057		24.536	3.18
24.572	3.49		27.026	1.68		24.569	3.058
24.605	3.555		27.063	1.603		24.603	2.781
24.639	3.07		27.1	1.394		24.636	3.789
24.672	4.032		27.136	0.98		24.669	3.244
24.705	3.419		27.173	1.253		24.703	3.115
24.739	3.307		27.21	1.959		24.736	2.996
24.772	3.598		27.246	1.843		24.769	2.422
24.806	3.1		27.283	2.145		24.803	2.733
24.839	3.827		27.32	1.447		24.836	2.951
24.872	3.646		27.356	1.193		24.869	2.738
24.906	3.237		27.393	1.378		24.903	3.516
24.939	3.656		27.43	1.35		24.936	3.097
24.972	3.077		27.466	1.532		24.969	2.978
25.006	3.494		27.503	1.911		25.003	3.477
25.039	3.241		27.54	1.261		25.036	3.105
25.072	3.605		27.576	2.205		25.069	2.987
25.106	3.521		27.613	1.514		25.103	3.542
25.139	3.202		27.65	1.764		25.136	2.95
25.172	3.257		27.686	1.154		25.169	2.752
25.206	3.361		27.723	1.409		25.203	3.16
25.239	3.375		27.76	1.485		25.236	3.002
25.272	4.363		27.796	1.483		25.269	3.143
25.306	3.268		27.833	1.853		25.303	3.641
25.339	3.268		27.87	1.491		25.336	3.189
25.372	3.843		27.906	1.308		25.369	3.104
25.406	3.217		27.943	1.017		25.403	3.442
25.439	3.601		27.98	1.36		25.436	2.926
25.472	3.606		28.016	1.724		25.469	2.999
25.506	3.562		28.053	1.774		25.503	2.853
25.539	4.429		28.09	1.084		25.536	2.909
25.572	3.152		28.126	1.791		25.57	2.975
25.606	3.537		28.163	1.523		25.603	3.147
25.639	3.052		28.2	1.121		25.636	2.84
25.672	3.842		28.236	1.333		25.67	2.614
25.706	3.493		28.273	1.647		25.703	3.584
25.739	3.377		28.31	1.911		25.736	2.774
25.772	4.081		28.346	1.398		25.77	3.051
25.806	3.768		28.383	1.983		25.803	2.939
25.839	3.379		28.42	1.444		25.836	2.666
25.872	3.807		28.456	0.971		25.87	3.618
25.906	2.935		28.493	1.334		25.903	3.213
25.939	3.607		28.53	1.464		25.936	3.331
25.972	3.022		28.567	1.62		25.97	3.913
26.006	3.143		28.603	1.762		26.003	2.985
26.039	3.064		28.64	1.661		26.036	2.924
26.072	3.09		28.677	1.533		26.07	3.191
26.106	4.102		28.713	1.864		26.103	3.079
26.139	3.59		28.75	1.24		26.136	3.148
26.172	2.857		28.787	1.169		26.17	3.179
26.206	3.535		28.823	1.097		26.203	3.102
26.239	3.042		28.86	1.185		26.236	2.861
26.273	4.214		28.897	1.981		26.27	3.645
26.306	3.113		28.933	1.751		26.303	3.096
26.339	3.454		28.97	1.292		26.336	2.96
26.373	3.587		29.007	1.471		26.37	3.356
26.406	3.475		29.043	1.883		26.403	2.463
26.439	3.962		29.08	1.098		26.436	2.784
26.473	3.518		29.117	1.451		26.47	3.111
26.506	3.678		29.153	1.559		26.503	2.394
26.539	4.065		29.19	1.196		26.536	2.711
26.573	3.613		29.227	1.708		26.57	3.825
26.606	3.607		29.263	1.75		26.603	3.346
26.639	4.18		29.3	0.931		26.636	2.786
26.673	3.813		29.337	1.277		26.67	3.291
26.706	3.721		29.373	0.929		26.703	3.075
26.739	3.529		29.41	1.325		26.736	2.553
26.773	3.831		29.447	1.777		26.77	2.858
26.806	3.608		29.483	2.301		26.803	3.422
26.839	2.844		29.52	1.548		26.836	2.804
26.873	3.751		29.557	1.286		26.87	3.197
26.906	3.344		29.593	1.852		26.903	3.263
26.939	3.193		29.63	1.744		26.936	3.383
26.973	3.427		29.667	1.497		26.97	2.971
27.006	3.884		29.703	1.452		27.003	2.906
27.039	3.87		29.74	1.47		27.036	3.256
27.073	2.994		29.777	1.487		27.07	4.086
27.106	4.093		29.813	1.085		27.103	2.81
27.139	3.998		29.85	1.61		27.136	3.139
27.173	3.27		29.887	1.559		27.17	3.854
27.206	3.967		29.923	1.577		27.203	2.925
27.239	3.423		29.96	1.488		27.236	3.002
27.273	3.745		29.997	1.429		27.27	3.175
27.306	4.228					27.303	2.326
27.339	2.992					27.336	2.873
27.373	3.389					27.37	3.391
27.406	3.741					27.403	2.843
27.439	3.63					27.436	3.095
27.473	3.896					27.47	3.288
27.506	3.553					27.503	2.448
27.539	3.769					27.536	3.053
27.573	3.264					27.57	3.902
27.606	3.474					27.603	2.373
27.639	3.499					27.636	2.666
27.673	3.865					27.67	3.184
27.706	3.535					27.703	2.764
27.739	3.502					27.736	2.853
27.773	2.86					27.77	2.913
27.806	3.437					27.803	2.715
27.84	3.844					27.836	2.523
27.873	3.578					27.87	2.993
27.906	3.385					27.903	3.149
27.94	3.399					27.936	2.81
27.973	3.916					27.97	2.86
28.006	3.42					28.003	2.863
28.04	3.772					28.036	2.772
28.073	3.463					28.07	3.352
28.106	3.712					28.103	2.825
28.14	3.531					28.136	2.767
28.173	3.328					28.17	3.097
28.206	3.885					28.203	3.021
28.24	3.83					28.236	2.724
28.273	2.903					28.27	3.003
28.306	3.682					28.303	3.03
28.34	3.786					28.336	2.411
28.373	3.562					28.37	2.694
28.406	4.275					28.403	2.863
28.44	3.205					28.436	2.641
28.473	3.771					28.47	3.137
28.506	3.369					28.503	2.899
28.54	3.918					28.537	3.014
28.573	3.936					28.57	2.469
28.606	3.623					28.603	2.969
28.64	3.821					28.637	2.928
28.673	3.128					28.67	3.065
28.706	3.351					28.703	3.026
28.74	3.732					28.737	2.518
28.773	3.127					28.77	2.866
28.806	3.745					28.803	3.063
28.84	3.639					28.837	2.597
28.873	3.545					28.87	2.345
28.906	4.051					28.903	3.684
28.94	3.723					28.937	2.888
28.973	4.064					28.97	3.138
29.006	3.614					29.003	3.453
29.04	3.431					29.037	2.722
29.073	3.541					29.07	2.715
29.106	3.116					29.103	3.162
29.14	4.217					29.137	2.75
29.173	3.195					29.17	3.467
29.206	3.423					29.203	3.229
29.24	3.924					29.237	2.957
29.273	3.575					29.27	2.597
29.307	4.366					29.303	3.074
29.34	3.724					29.337	2.676
29.373	4.166					29.37	2.251
29.407	3.457					29.403	3.285
29.44	3.571					29.437	3.093
29.473	3.872					29.47	2.702
29.507	3.397					29.503	2.958
29.54	3.663					29.537	2.582
29.573	3.534					29.57	3.239
29.607	3.372					29.603	3.584
29.64	3.099					29.637	2.933
29.673	3.258					29.67	3.152
29.707	3.718					29.703	3.292
29.74	3.561					29.737	2.717
29.773	3.34					29.77	3.116
29.807	3.792					29.803	3.243
29.84	3.082					29.837	2.869
29.873	4.093					29.87	3.066
29.907	3.443					29.903	3.392
29.94	3.451					29.937	3.043
29.973	4.008					29.97	3.014

## Sheet: Figure 6f
With ATP
PsBphP1 (Pfr) alone			PsBphP1 (Pr) alone			PsBphP1 (Pfr) + PsAlgB
Elution Volume (ml)	mAU		Elution Volume (ml)	mAU		Elution Volume (ml)	mAU
0	2.645		0	2.408		0	3.672
0.033	2.919		0.033	3.255		0.037	2.793
0.067	3.109		0.067	3.118		0.073	3.791
0.1	4.375		0.1	3.053		0.11	3.439
0.133	3.301		0.133	2.799		0.147	3.79
0.167	3.494		0.167	2.707		0.183	3.927
0.2	3.336		0.2	2.713		0.22	3.94
0.233	3.834		0.233	2.736		0.257	3.855
0.267	3.693		0.267	2.699		0.293	3.124
0.3	3.832		0.3	2.578		0.33	3.129
0.333	3.46		0.333	2.612		0.367	3.427
0.367	3.053		0.367	2.45		0.403	3.814
0.4	3.215		0.4	2.499		0.44	3.825
0.433	3.496		0.433	2.678		0.477	3.23
0.467	3.035		0.467	2.621		0.513	3.933
0.5	2.684		0.5	2.14		0.55	3.509
0.533	3.306		0.533	3.278		0.587	4.046
0.567	2.929		0.567	2.668		0.623	3.022
0.6	3.013		0.6	2.612		0.66	3.774
0.633	2.982		0.633	2.035		0.697	3.372
0.667	3.385		0.667	2.234		0.733	3.792
0.7	3.606		0.7	2.706		0.77	3.811
0.733	3.017		0.733	2.602		0.807	3.433
0.767	2.731		0.767	2.705		0.843	3.914
0.8	2.75		0.8	2.665		0.88	3.009
0.834	2.987		0.833	2.544		0.917	4.417
0.867	3.308		0.867	1.654		0.953	3.218
0.9	2.895		0.9	3.135		0.99	3.67
0.934	3.446		0.933	2.51		1.027	3.534
0.967	3.374		0.967	2.653		1.063	3.506
1	3.095		1	2.976		1.1	3.499
1.034	3.419		1.033	2.457		1.137	3.213
1.067	2.758		1.067	2.595		1.173	3.953
1.1	3.371		1.1	3.071		1.21	3.133
1.134	3.156		1.133	2.716		1.247	3.639
1.167	3.553		1.167	2.52		1.283	3.532
1.2	3.364		1.2	2.496		1.32	3.305
1.234	3.11		1.233	2.778		1.357	4.033
1.267	3.114		1.267	2.864		1.393	3.405
1.3	2.831		1.3	2.114		1.43	4.142
1.334	3.546		1.333	2.257		1.467	3.078
1.367	3.338		1.367	2.463		1.504	3.322
1.4	3.14		1.4	3.058		1.54	3.739
1.434	2.717		1.433	2.345		1.577	4.085
1.467	2.983		1.467	2.846		1.614	3.899
1.5	3.504		1.5	2.892		1.65	2.932
1.534	2.79		1.533	2.818		1.687	3.585
1.567	3.905		1.566	2.649		1.724	3.477
1.6	3.247		1.6	2.137		1.76	3.918
1.634	3.319		1.633	2.411		1.797	4.067
1.667	3.654		1.666	2.573		1.834	4.117
1.7	2.948		1.7	2.701		1.87	4.093
1.734	3.392		1.733	1.885		1.907	3.826
1.767	3.773		1.766	2.293		1.944	3.639
1.8	3.16		1.8	1.561		1.98	3.101
1.834	3.227		1.833	2.942		2.017	3.712
1.867	3.466		1.866	2.717		2.054	3.359
1.9	2.375		1.9	2.856		2.09	3.47
1.934	3.672		1.933	2.13		2.127	3.439
1.967	3.29		1.966	2.257		2.164	3.342
2	3.09		2	1.869		2.2	3.911
2.034	3.424		2.033	2.522		2.237	3.841
2.067	3.136		2.066	2.567		2.274	3.25
2.1	3.849		2.1	2.227		2.31	4.544
2.134	3.264		2.133	2.447		2.347	3.482
2.167	3.215		2.166	1.946		2.384	3.9
2.2	3.766		2.2	2.148		2.42	3.433
2.234	3.266		2.233	2.678		2.457	3.282
2.267	2.915		2.266	2.363		2.494	4.352
2.301	3.181		2.3	1.875		2.53	3.833
2.334	2.904		2.333	2.045		2.567	3.68
2.367	3.259		2.366	1.576		2.604	3.654
2.401	3.323		2.4	2.328		2.64	4.111
2.434	3.442		2.433	1.994		2.677	3.578
2.467	2.93		2.466	2.51		2.714	3.63
2.501	3.075		2.5	1.154		2.75	3.955
2.534	3.762		2.533	2.343		2.787	3.537
2.567	3.518		2.566	2.211		2.824	4.128
2.601	3.65		2.6	3.033		2.86	3.94
2.634	3.32		2.633	2.25		2.897	3.578
2.667	3.153		2.666	1.871		2.934	3.757
2.701	3.693		2.7	2.424		2.97	3.382
2.734	3.265		2.733	2.325		3.007	3.507
2.767	3.161		2.766	1.747		3.044	4.127
2.801	3.401		2.8	3.167		3.08	3.057
2.834	3.67		2.833	2.462		3.117	3.046
2.867	3.449		2.866	2.009		3.154	3.302
2.901	3.788		2.9	3.163		3.19	3.403
2.934	3.15		2.933	2.189		3.227	3.613
2.967	3.241		2.966	1.987		3.264	4.004
3.001	3.308		3	2.341		3.3	4.219
3.034	3.675		3.033	2.486		3.337	3.589
3.067	2.988		3.066	2.396		3.374	3.424
3.101	3.699		3.1	2.297		3.41	3.189
3.134	2.988		3.133	2.99		3.447	3.816
3.167	3.164		3.166	2.129		3.484	3.618
3.201	3.423		3.2	2.084		3.52	3.236
3.234	3.199		3.233	1.904		3.557	3.605
3.267	3.349		3.266	2.215		3.594	3.26
3.301	3.749		3.3	2.405		3.63	3.517
3.334	3.431		3.333	2.461		3.667	3.162
3.367	2.986		3.366	1.825		3.704	3.665
3.401	3.545		3.4	2.74		3.74	4.173
3.434	3.288		3.433	2.625		3.777	3.587
3.467	2.99		3.466	1.816		3.814	3.632
3.501	3.074		3.5	2.397		3.85	3.853
3.534	3.123		3.533	2.71		3.887	3.028
3.567	3.751		3.566	2.65		3.924	3.103
3.601	3.193		3.6	2.034		3.96	4.66
3.634	3.186		3.633	2.329		3.997	4.024
3.667	3.48		3.666	2.787		4.034	3.415
3.701	3.672		3.7	3.079		4.07	3.77
3.734	3.864		3.733	2.87		4.107	3.381
3.768	2.792		3.766	2.244		4.144	3.394
3.801	3.128		3.8	2.367		4.18	3.505
3.834	3.438		3.833	2.358		4.217	3.829
3.868	3.146		3.866	2.576		4.254	4.447
3.901	2.949		3.9	2.073		4.29	2.965
3.934	2.837		3.933	2.16		4.327	4.06
3.968	3.556		3.966	2.415		4.364	3.261
4.001	2.611		4	1.62		4.4	3.735
4.034	3.5		4.033	1.624		4.437	3.787
4.068	3.02		4.066	2.386		4.474	3.902
4.101	3.903		4.1	2.39		4.511	3.874
4.134	3.68		4.133	1.416		4.547	3.353
4.168	3.479		4.166	2.293		4.584	3.921
4.201	3.233		4.2	2.836		4.621	2.852
4.234	3.118		4.233	2.232		4.657	3.698
4.268	3.769		4.266	1.793		4.694	3.268
4.301	3.633		4.3	1.828		4.731	3.924
4.334	3.203		4.333	2.059		4.767	3.295
4.368	3.402		4.366	2.483		4.804	3.858
4.401	3.375		4.4	1.941		4.841	3.766
4.434	3.247		4.433	2.231		4.877	3.911
4.468	2.621		4.466	2.465		4.914	3.967
4.501	3.115		4.5	1.68		4.951	3.497
4.534	3.51		4.533	3.287		4.987	3.462
4.568	2.86		4.566	1.903		5.024	3.755
4.601	2.63		4.599	2.81		5.061	3.306
4.634	3.116		4.633	1.901		5.097	3.892
4.668	3.672		4.666	2.281		5.134	3.365
4.701	3.978		4.699	2.224		5.171	3.52
4.734	3.37		4.733	2.76		5.207	3.629
4.768	3.243		4.766	2.434		5.244	3.828
4.801	2.675		4.799	1.813		5.281	3.205
4.834	2.962		4.833	1.806		5.317	3.61
4.868	2.453		4.866	2.326		5.354	3.354
4.901	3.537		4.899	2.396		5.391	4.261
4.934	3.661		4.933	1.659		5.427	2.978
4.968	3.64		4.966	2.906		5.464	3.156
5.001	3.191		4.999	2.297		5.501	3.286
5.034	3.528		5.033	2.352		5.537	4.054
5.068	2.698		5.066	2.514		5.574	3.264
5.101	3.405		5.099	2.97		5.611	4.483
5.134	3.074		5.133	3.206		5.647	3.485
5.168	3.632		5.166	2.234		5.684	3.362
5.201	3.419		5.199	2.848		5.721	3.31
5.234	2.905		5.233	2.459		5.757	3.487
5.268	3.314		5.266	2.483		5.794	3.64
5.301	2.584		5.299	2.546		5.831	4.172
5.335	3.76		5.333	3.246		5.867	4.189
5.368	3.033		5.366	2.284		5.904	2.84
5.401	3.329		5.399	2.564		5.941	3.615
5.435	3.328		5.433	2.356		5.977	3.222
5.468	2.737		5.466	2.519		6.014	3.788
5.501	3.927		5.499	2.088		6.051	3.361
5.535	3.512		5.533	2.518		6.087	3.467
5.568	3.565		5.566	3.081		6.124	3.419
5.601	2.696		5.599	2.066		6.161	2.531
5.635	3.531		5.633	2.973		6.197	3.446
5.668	3.42		5.666	2.167		6.234	3.308
5.701	3.231		5.699	2.242		6.271	3.656
5.735	3.577		5.733	2.488		6.307	4.193
5.768	3.159		5.766	2.355		6.344	3.581
5.801	3.191		5.799	2.548		6.381	3.407
5.835	3.447		5.833	2.427		6.417	3.081
5.868	2.831		5.866	2.199		6.454	3.489
5.901	3.583		5.899	2.174		6.491	2.916
5.935	3.721		5.933	2.296		6.527	3.595
5.968	3.26		5.966	1.986		6.564	2.72
6.001	3.143		5.999	3		6.601	3.524
6.035	3.414		6.033	2.575		6.637	3.931
6.068	2.805		6.066	2.758		6.674	4.039
6.101	3.134		6.099	1.871		6.711	3.974
6.135	3.452		6.133	2.751		6.747	3.355
6.168	3.177		6.166	2.223		6.784	2.741
6.201	3.476		6.199	2.082		6.821	3.223
6.235	2.867		6.233	2.154		6.857	4.071
6.268	3.208		6.266	1.606		6.894	3.333
6.301	2.629		6.299	2.941		6.931	2.757
6.335	3.781		6.333	2.437		6.967	2.942
6.368	3.14		6.366	2.349		7.004	3.16
6.401	3.34		6.399	2.327		7.041	3.633
6.435	3.561		6.433	2.186		7.077	3.18
6.468	2.782		6.466	2.409		7.114	3.558
6.501	3.179		6.499	2.632		7.151	3.681
6.535	3.293		6.533	2.181		7.187	3.335
6.568	3.186		6.566	1.872		7.224	3.11
6.601	2.808		6.599	2.361		7.261	3.112
6.635	3.217		6.633	2.117		7.297	3.376
6.668	2.744		6.666	1.898		7.334	3.781
6.701	3.456		6.699	2.17		7.371	3.931
6.735	2.939		6.733	1.438		7.407	3.167
6.768	3.152		6.766	1.873		7.444	3.56
6.802	3.193		6.799	3.048		7.481	2.906
6.835	2.943		6.833	1.936		7.518	3.781
6.868	3.477		6.866	2.132		7.554	3.871
6.902	3.49		6.899	2.681		7.591	2.934
6.935	3.091		6.933	1.83		7.628	4.164
6.968	3.66		6.966	2.263		7.664	3.458
7.002	3.144		6.999	2.626		7.701	3.668
7.035	3.356		7.033	2.263		7.738	3.637
7.068	3.153		7.066	2.327		7.774	3.781
7.102	3.467		7.099	1.775		7.811	3.335
7.135	3.499		7.133	2.117		7.848	4.178
7.168	3.285		7.166	2.076		7.884	4.407
7.202	3.205		7.199	2.744		7.921	3.974
7.235	3.376		7.233	1.612		7.958	3.566
7.268	3.28		7.266	2.439		7.994	3.711
7.302	3.875		7.299	2.212		8.031	4.675
7.335	3.83		7.333	2.079		8.068	4.277
7.368	4.184		7.366	2.235		8.104	5.308
7.402	3.714		7.399	1.788		8.141	4.278
7.435	2.403		7.433	1.739		8.178	4.733
7.468	3.24		7.466	2.405		8.214	5.788
7.502	3.163		7.499	2.364		8.251	5.954
7.535	3.462		7.532	2.007		8.288	6.107
7.568	2.946		7.566	2.354		8.324	6.219
7.602	3.663		7.599	1.81		8.361	5.599
7.635	3.39		7.632	2.601		8.398	5.48
7.668	3.086		7.666	2.632		8.434	6.146
7.702	3.228		7.699	2.839		8.471	5.364
7.735	3.666		7.732	1.999		8.508	6.309
7.768	3.92		7.766	2.798		8.544	6.026
7.802	4.415		7.799	2.223		8.581	6.352
7.835	3.833		7.832	2.472		8.618	6.845
7.868	3.498		7.866	3.037		8.654	7.894
7.902	4.099		7.899	1.805		8.691	10.126
7.935	3.988		7.932	3.896		8.728	14.035
7.968	4.067		7.966	2.759		8.764	20.12
8.002	3.763		7.999	3.269		8.801	27.993
8.035	4.454		8.032	2.545		8.838	38.185
8.068	4.803		8.066	2.789		8.874	51.853
8.102	4.123		8.099	3.116		8.911	64.335
8.135	5.023		8.132	2.918		8.948	77.899
8.168	4.234		8.166	3.125		8.984	88.093
8.202	4.636		8.199	2.837		9.021	95.967
8.235	5.488		8.232	3.499		9.058	100.916
8.269	5.815		8.266	3.168		9.094	102.326
8.302	5.479		8.299	2.948		9.131	100.677
8.335	5.795		8.332	2.355		9.168	97.069
8.369	6.61		8.366	3.415		9.204	92.43
8.402	6.256		8.399	3.067		9.241	87.233
8.435	6.211		8.432	3.027		9.278	81.281
8.469	6.216		8.466	3.195		9.314	76.315
8.502	6.091		8.499	3.19		9.351	70.921
8.535	6.082		8.532	3.936		9.388	64.514
8.569	6.337		8.566	3.41		9.424	59.586
8.602	6.341		8.599	3.352		9.461	54.074
8.635	7.173		8.632	4.109		9.498	49.495
8.669	8.892		8.666	3.964		9.534	45.372
8.702	10.742		8.699	3.639		9.571	41.969
8.735	15.421		8.732	3.982		9.608	37.777
8.769	20.839		8.766	3.395		9.644	34.779
8.802	28.107		8.799	4.343		9.681	32.296
8.835	39.161		8.832	5.258		9.718	29.412
8.869	51.031		8.866	4.549		9.754	28.051
8.902	63.025		8.899	6.227		9.791	25.689
8.935	76.681		8.932	5.767		9.828	23.63
8.969	86.839		8.966	6.576		9.864	22.212
9.002	97.321		8.999	7.295		9.901	20.541
9.035	102.185		9.032	6.78		9.938	19.599
9.069	104.974		9.066	7.047		9.974	18.826
9.102	106.321		9.099	6.903		10.011	17.53
9.135	104.93		9.132	7.101		10.048	16.393
9.169	101.776		9.166	7.661		10.084	16.706
9.202	97.312		9.199	7.002		10.121	16.036
9.235	92.885		9.232	7.548		10.158	15.888
9.269	87.793		9.266	7.037		10.194	15.236
9.302	80.336		9.299	6.67		10.231	15.209
9.335	75.708		9.332	7.395		10.268	14.966
9.369	68.24		9.366	6.339		10.304	14.793
9.402	62.51		9.399	5.944		10.341	14.75
9.435	57.888		9.432	6.069		10.378	13.51
9.469	52.921		9.466	6.657		10.414	13.471
9.502	47.606		9.499	6.881		10.451	13.2
9.535	44.039		9.532	6.762		10.488	13.145
9.569	40.635		9.566	6.011		10.525	12.504
9.602	38.13		9.599	6.585		10.561	11.992
9.635	34.018		9.632	6.615		10.598	11.322
9.669	31.966		9.666	7.135		10.635	10.419
9.702	29.625		9.699	6.303		10.671	10.827
9.735	26.799		9.732	6.626		10.708	9.954
9.769	25.315		9.766	7.467		10.745	9.945
9.802	23.893		9.799	7.202		10.781	10.261
9.836	22.357		9.832	8.05		10.818	8.494
9.869	20.437		9.866	8.194		10.855	8.68
9.902	19.206		9.899	8.212		10.891	8.615
9.936	18.544		9.932	9.608		10.928	8.211
9.969	16.385		9.966	10.118		10.965	7.735
10.002	16.443		9.999	11.287		11.001	8.015
10.036	15.778		10.032	12.736		11.038	7.628
10.069	15.947		10.066	14.292		11.075	7.713
10.102	15.148		10.099	17.536		11.111	7.171
10.136	14.195		10.132	22.454		11.148	7.1
10.169	13.302		10.166	27.587		11.185	6.826
10.202	13.761		10.199	35.866		11.221	6.356
10.236	13.326		10.232	43.917		11.258	6.235
10.269	13.303		10.266	55.534		11.295	6.551
10.302	12.64		10.299	67.982		11.331	6.403
10.336	13.319		10.332	78.867		11.368	6.222
10.369	12.504		10.366	89.125		11.405	6.5
10.402	12.285		10.399	96.551		11.441	5.45
10.436	11.757		10.432	102.939		11.478	6.511
10.469	11.632		10.466	107.671		11.515	6.224
10.502	11.172		10.499	109.29		11.551	6.182
10.536	11.541		10.532	109.973		11.588	6.054
10.569	9.937		10.565	107.264		11.625	5.927
10.602	9.695		10.599	104.257		11.661	5.926
10.636	9.577		10.632	98.892		11.698	5.923
10.669	8.929		10.665	91.686		11.735	5.48
10.702	9.105		10.699	84.233		11.771	6.25
10.736	8.685		10.732	78.538		11.808	6.394
10.769	8.54		10.765	71.52		11.845	7.986
10.802	8.203		10.799	64.25		11.881	10.392
10.836	7.499		10.832	58.5		11.918	13.226
10.869	8.023		10.865	52.457		11.955	17.26
10.902	6.904		10.899	47.983		11.991	22.547
10.936	8.02		10.932	41.291		12.028	28.128
10.969	6.364		10.965	37.555		12.065	33.459
11.002	7.155		10.999	32.442		12.101	38.402
11.036	6.299		11.032	28.597		12.138	43.198
11.069	5.692		11.065	25.474		12.175	46.298
11.102	5.506		11.099	22.562		12.211	48.974
11.136	5.958		11.132	19.789		12.248	51.952
11.169	5.613		11.165	17.357		12.285	54.789
11.202	6.053		11.199	15.403		12.321	56.393
11.236	5.77		11.232	13.911		12.358	55.952
11.269	5.993		11.265	11.641		12.395	56.205
11.303	5.728		11.299	10.751		12.431	57.214
11.336	5.408		11.332	10.11		12.468	54.413
11.369	5.829		11.365	8.797		12.505	52.963
11.403	5.097		11.399	8.338		12.541	51.713
11.436	5.396		11.432	7.751		12.578	48.85
11.469	5.164		11.465	6.958		12.615	47.143
11.503	4.913		11.499	5.873		12.651	44.362
11.536	5.139		11.532	5.77		12.688	41.961
11.569	5.155		11.565	5.717		12.725	39.628
11.603	4.954		11.599	4.442		12.761	37.969
11.636	4.871		11.632	4.698		12.798	35.853
11.669	4.827		11.665	4.442		12.835	33.734
11.703	4.369		11.699	4.721		12.871	31.185
11.736	4.401		11.732	4.283		12.908	29.876
11.769	3.687		11.765	4.575		12.945	28.002
11.803	4.367		11.799	4.143		12.981	25.957
11.836	4.925		11.832	3.597		13.018	24.704
11.869	5.151		11.865	3.978		13.055	23.214
11.903	3.731		11.899	4.235		13.091	22.634
11.936	5.021		11.932	4.311		13.128	21.53
11.969	4.393		11.965	3.822		13.165	19.82
12.003	4.571		11.999	4.554		13.201	18.344
12.036	4.345		12.032	3.591		13.238	18.103
12.069	4.65		12.065	4.225		13.275	17.106
12.103	4.057		12.099	3.191		13.311	15.363
12.136	4.225		12.132	2.782		13.348	14.398
12.169	4.569		12.165	3.206		13.385	14.218
12.203	4.2		12.199	4.069		13.421	13.803
12.236	4.335		12.232	3.063		13.458	12.48
12.269	3.905		12.265	3.591		13.495	11.809
12.303	3.635		12.299	3.815		13.532	10.697
12.336	4.684		12.332	3.332		13.568	10.704
12.369	4.444		12.365	3.582		13.605	9.72
12.403	4.231		12.399	3.454		13.642	10.294
12.436	3.912		12.432	2.965		13.678	9.718
12.469	4.105		12.465	3.165		13.715	8.683
12.503	3.874		12.499	3.278		13.752	8.48
12.536	3.381		12.532	3.433		13.788	8.756
12.569	3.949		12.565	3.027		13.825	8.385
12.603	3.46		12.599	2.967		13.862	7.58
12.636	3.743		12.632	3.203		13.898	7.099
12.669	3.82		12.665	3.32		13.935	6.262
12.703	3.953		12.699	3.083		13.972	6.51
12.736	3.798		12.732	3.093		14.008	5.668
12.77	4.124		12.765	2.847		14.045	6.013
12.803	3.294		12.799	2.853		14.082	5.74
12.836	3.622		12.832	2.97		14.118	6.544
12.87	3.85		12.865	3.216		14.155	5.287
12.903	3.46		12.899	3.136		14.192	5.808
12.936	3.75		12.932	3.094		14.228	6.197
12.97	4.082		12.965	3.118		14.265	5.359
13.003	3.317		12.999	2.509		14.302	4.723
13.036	3.675		13.032	3.549		14.338	5.398
13.07	3.621		13.065	3.028		14.375	5.362
13.103	4.223		13.099	3.01		14.412	4.909
13.136	4.458		13.132	2.835		14.448	4.473
13.17	4.288		13.165	3.647		14.485	4.389
13.203	4.179		13.199	3.146		14.522	4.246
13.236	3.994		13.232	3.343		14.558	4.748
13.27	3.407		13.265	3.067		14.595	4.569
13.303	3.644		13.299	3.086		14.632	4.172
13.336	3.665		13.332	2.833		14.668	4.719
13.37	4.13		13.365	2.853		14.705	4.368
13.403	3.432		13.399	2.497		14.742	4.032
13.436	3.601		13.432	3.725		14.778	4.517
13.47	3.648		13.465	3.034		14.815	3.778
13.503	3.567		13.499	2.974		14.852	3.868
13.536	3.602		13.532	3.63		14.888	4.108
13.57	3.508		13.565	2.97		14.925	4.062
13.603	3.516		13.598	2.707		14.962	4.245
13.636	3.311		13.632	2.515		14.998	4.432
13.67	4.099		13.665	3.154		15.035	4.114
13.703	3.883		13.698	3.016		15.072	3.822
13.736	3.804		13.732	2.434		15.108	3.557
13.77	3.945		13.765	3.363		15.145	3.325
13.803	3.566		13.798	2.694		15.182	3.604
13.836	3.775		13.832	3.147		15.218	3.617
13.87	3.639		13.865	2.572		15.255	3.712
13.903	4.14		13.898	3.707		15.292	3.261
13.936	4.136		13.932	2.679		15.328	3.731
13.97	4.371		13.965	2.887		15.365	3.662
14.003	3.971		13.998	3.214		15.402	3.495
14.036	3.737		14.032	3.38		15.438	3.811
14.07	3.671		14.065	3.083		15.475	4.16
14.103	2.586		14.098	2.824		15.512	4.072
14.136	3.475		14.132	3.176		15.548	3.548
14.17	3.549		14.165	2.952		15.585	4.231
14.203	3.967		14.198	3.725		15.622	3.944
14.236	3.697		14.232	3.072		15.658	3.608
14.27	3.952		14.265	3.272		15.695	3.886
14.303	3.153		14.298	2.554		15.732	3.752
14.337	3.353		14.332	2.996		15.768	3.884
14.37	4.038		14.365	3.075		15.805	3.889
14.403	3.543		14.398	3.107		15.842	3.4
14.437	3.988		14.432	3.292		15.878	3.57
14.47	4		14.465	2.713		15.915	3.555
14.503	3.634		14.498	2.608		15.952	3.561
14.537	3.12		14.532	3.054		15.988	3.204
14.57	3.448		14.565	2.89		16.025	3.92
14.603	3.469		14.598	3.23		16.062	3.553
14.637	3.758		14.632	2.757		16.098	3.37
14.67	3.897		14.665	2.575		16.135	3.583
14.703	3.578		14.698	3.672		16.172	2.677
14.737	3.492		14.732	2.806		16.208	4.027
14.77	3.672		14.765	3.064		16.245	3.365
14.803	3.272		14.798	2.504		16.282	3.743
14.837	3.605		14.832	2.492		16.318	3.752
14.87	3.461		14.865	2.915		16.355	3.19
14.903	3.075		14.898	2.174		16.392	3.608
14.937	2.786		14.932	3.466		16.428	3.618
14.97	2.994		14.965	2.537		16.465	3.336
15.003	3.136		14.998	2.541		16.502	3.771
15.037	3.201		15.032	3.17		16.539	3.182
15.07	4.102		15.065	3.317		16.575	3.341
15.103	3.853		15.098	2.936		16.612	3.406
15.137	3.578		15.132	3.066		16.649	3.306
15.17	3.202		15.165	2.676		16.685	3.184
15.203	3.957		15.198	2.635		16.722	2.759
15.237	3.552		15.232	2.46		16.759	3.48
15.27	3.77		15.265	3.001		16.795	3.56
15.303	3.904		15.298	3.425		16.832	3.373
15.337	3.892		15.332	2.888		16.869	4.082
15.37	3.834		15.365	3.355		16.905	3.267
15.403	4.245		15.398	2.399		16.942	3.031
15.437	3.62		15.432	3.416		16.979	3.311
15.47	4.323		15.465	2.622		17.015	3.588
15.503	3.247		15.498	2.678		17.052	3.63
15.537	3.079		15.532	3.12		17.089	3.838
15.57	3.413		15.565	3.28		17.125	3.452
15.603	3.903		15.598	3.603		17.162	3.438
15.637	3.485		15.632	2.774		17.199	3.85
15.67	4.09		15.665	2.903		17.235	3.128
15.703	3.08		15.698	2.891		17.272	4.027
15.737	3.735		15.732	3.248		17.309	2.758
15.77	3.73		15.765	3.003		17.345	3.139
15.804	3.256		15.798	3.221		17.382	3.08
15.837	3.584		15.832	2.301		17.419	4.436
15.87	3.755		15.865	2.705		17.455	3.549
15.904	3.226		15.898	2.767		17.492	3.463
15.937	3.255		15.932	2.293		17.529	2.973
15.97	3.043		15.965	2.81		17.565	3.212
16.004	3.634		15.998	2.236		17.602	3.075
16.037	3.1		16.032	3.198		17.639	2.622
16.07	3.165		16.065	2.32		17.675	3.583
16.104	3.335		16.098	2.382		17.712	3.494
16.137	3.442		16.132	3.255		17.749	3.042
16.17	2.814		16.165	2.456		17.785	3.645
16.204	4.018		16.198	2.338		17.822	3.231
16.237	3.321		16.232	2.759		17.859	4.059
16.27	3.365		16.265	2.673		17.895	3.785
16.304	3.496		16.298	2.724		17.932	3.437
16.337	2.615		16.332	2.478		17.969	2.88
16.37	2.605		16.365	2.57		18.005	3.3
16.404	3.069		16.398	2.571		18.042	3.727
16.437	2.724		16.432	2.961		18.079	3.36
16.47	3.363		16.465	2.249		18.115	3.768
16.504	3.271		16.498	2.521		18.152	3.594
16.537	3.162		16.531	1.816		18.189	4.057
16.57	3.252		16.565	2.636		18.225	3.088
16.604	3.348		16.598	2.689		18.262	4.065
16.637	3.534		16.631	2.815		18.299	2.967
16.67	3.175		16.665	2.604		18.335	3.49
16.704	3.503		16.698	3.066		18.372	4.011
16.737	3.239		16.731	2.736		18.409	3.546
16.77	2.2		16.765	2.613		18.445	3.365
16.804	3.302		16.798	2.548		18.482	3.471
16.837	3.626		16.831	2.984		18.519	4.165
16.87	3.461		16.865	3.115		18.555	3.352
16.904	3.169		16.898	2.982		18.592	3.195
16.937	3.231		16.931	2.44		18.629	3.61
16.97	3.077		16.965	2.446		18.665	3.622
17.004	3.003		16.998	3.564		18.702	4.012
17.037	3.553		17.031	2.631		18.739	3.159
17.07	3.127		17.065	2.867		18.775	4.623
17.104	3.224		17.098	2.749		18.812	3.415
17.137	3.09		17.131	2.108		18.849	3.964
17.17	3.247		17.165	2.084		18.885	3.699
17.204	3.222		17.198	2.502		18.922	3.621
17.237	2.859		17.231	2.425		18.959	3.862
17.271	3.129		17.265	2.655		18.995	3.838
17.304	3.619		17.298	2.39		19.032	4.14
17.337	3.801		17.331	2.73		19.069	4.129
17.371	2.953		17.365	2.366		19.105	3.025
17.404	2.594		17.398	1.988		19.142	2.565
17.437	3.53		17.431	2.47		19.179	2.038
17.471	3.372		17.465	2.948		19.215	1.892
17.504	2.772		17.498	2.65		19.252	1.148
17.537	3.461		17.531	2.532		19.289	0.819
17.571	2.856		17.565	2.497		19.325	-0.28
17.604	3.215		17.598	2.605		19.362	0.145
17.637	3.449		17.631	3.494		19.399	-1.286
17.671	3.217		17.665	2.758		19.435	0.103
17.704	3.364		17.698	2.332		19.472	0.99
17.737	3.395		17.731	2.969		19.509	2.756
17.771	3.433		17.765	3.019		19.546	5.211
17.804	3.345		17.798	2.276		19.582	8.71
17.837	3.933		17.831	3.003		19.619	14.924
17.871	3.613		17.865	3.039		19.656	19.208
17.904	3.319		17.898	3.261		19.692	24.55
17.937	3.191		17.931	2.795		19.729	29.1
17.971	2.369		17.965	3.159		19.766	34.746
18.004	3.479		17.998	3.102		19.802	39.792
18.037	3.482		18.031	2.661		19.839	44.053
18.071	3.514		18.065	2.649		19.876	46.627
18.104	3.661		18.098	1.943		19.912	48.846
18.137	3.637		18.131	3.196		19.949	50.454
18.171	3.632		18.165	2.946		19.986	51.145
18.204	3.438		18.198	3.068		20.022	51.742
18.237	3.53		18.231	3.028		20.059	51.444
18.271	3.572		18.265	3.086		20.096	51.429
18.304	3.864		18.298	2.099		20.132	51.238
18.337	3.531		18.331	3.621		20.169	50.896
18.371	2.925		18.365	2.751		20.206	50.894
18.404	3.392		18.398	2.57		20.242	51.091
18.437	3.441		18.431	2.679		20.279	50.484
18.471	3.739		18.465	2.936		20.316	49.103
18.504	3.739		18.498	3.218		20.352	48.595
18.537	3.806		18.531	2.832		20.389	46.408
18.571	3.453		18.565	3.293		20.426	44.038
18.604	3.725		18.598	2.839		20.462	42.446
18.637	2.787		18.631	3.119		20.499	39.512
18.671	3.68		18.665	3.025		20.536	32.696
18.704	3.488		18.698	3.445		20.572	35.413
18.737	3.559		18.731	3.159		20.609	34.74
18.771	3.539		18.765	2.778		20.646	33.048
18.804	3.601		18.798	2.876		20.682	30.85
18.838	3.733		18.831	3.708		20.719	28.278
18.871	3.366		18.865	3.229		20.756	27.071
18.904	2.641		18.898	2.861		20.792	25.5
18.938	3.862		18.931	3.19		20.829	22.958
18.971	3.083		18.965	2.725		20.866	22.078
19.004	3.204		18.998	2.924		20.902	21.317
19.038	3.759		19.031	2.557		20.939	19.352
19.071	2.484		19.065	3.077		20.976	19.236
19.104	3.361		19.098	3.045		21.012	18.855
19.138	3.774		19.131	3.59		21.049	17.966
19.171	4.727		19.165	5.279		21.086	17.46
19.204	6.382		19.198	5.596		21.122	16.659
19.238	8.571		19.231	9.142		21.159	14.584
19.271	12.69		19.265	12.757		21.196	14.609
19.304	18.025		19.298	17.949		21.232	13.848
19.338	23.864		19.331	22.481		21.269	12.401
19.371	31.014		19.365	28.97		21.306	12
19.404	37.127		19.398	34.556		21.342	10.286
19.438	43.458		19.431	41.423		21.379	9.749
19.471	48.801		19.465	46.182		21.416	8.751
19.504	53.618		19.498	51.844		21.452	8.243
19.538	57.146		19.531	55.967		21.489	7.467
19.571	61.597		19.564	59.45		21.526	6.241
19.604	64.146		19.598	62.352		21.562	5.977
19.638	66.991		19.631	63.642		21.599	5.782
19.671	67.322		19.664	65.26		21.636	5.102
19.704	68.249		19.698	65.35		21.672	5.015
19.738	69.541		19.731	66.29		21.709	4.202
19.771	68.735		19.764	63.928		21.746	4.335
19.804	67.296		19.798	63.318		21.782	4.399
19.838	65.708		19.831	60.922		21.819	4.349
19.871	61.83		19.864	58.521		21.856	4.218
19.904	58.002		19.898	55.899		21.892	4.315
19.938	55.373		19.931	52.85		21.929	3.431
19.971	51.43		19.964	49.037		21.966	4.503
20.004	47.224		19.998	43.989		22.002	4.322
20.038	44.56		20.031	41.76		22.039	4.205
20.071	41.192		20.064	38.724		22.076	4.451
20.104	38.241		20.098	36.218		22.112	3.67
20.138	35.466		20.131	34.387		22.149	3.298
20.171	33.168		20.164	32.008		22.186	3.443
20.204	30.86		20.198	31.051		22.222	3.893
20.238	29.687		20.231	29.424		22.259	4.808
20.271	27.058		20.264	27.905		22.296	4.453
20.305	26.28		20.298	25.646		22.332	4.216
20.338	24.341		20.331	25.248		22.369	4.223
20.371	22.944		20.364	22.645		22.406	3.783
20.405	20.916		20.398	22.632		22.442	3.678
20.438	20.646		20.431	20.611		22.479	3.939
20.471	18.633		20.464	19.421		22.516	4.226
20.505	16.918		20.498	17.071		22.553	3.869
20.538	16.165		20.531	16.101		22.589	4.761
20.571	15.637		20.564	14.226		22.626	4.544
20.605	14.774		20.598	13.392		22.663	4.052
20.638	13.8		20.631	11.684		22.699	3.7
20.671	12.845		20.664	10.074		22.736	4.092
20.705	11.733		20.698	9.46		22.773	4.21
20.738	11.818		20.731	7.364		22.809	4.204
20.771	10.143		20.764	7.774		22.846	4.162
20.805	9.9		20.798	6.091		22.883	4.103
20.838	9.231		20.831	6.007		22.919	4.68
20.871	8.331		20.864	5.133		22.956	3.812
20.905	7.38		20.898	4.59		22.993	4.489
20.938	7.654		20.931	4.114		23.029	5.025
20.971	6.574		20.964	4.558		23.066	3.416
21.005	6.366		20.998	3.785		23.103	4.07
21.038	6.667		21.031	3.474		23.139	4.38
21.071	5.213		21.064	3.942		23.176	3.981
21.105	5.127		21.098	3.814		23.213	4.367
21.138	4.603		21.131	2.912		23.249	2.941
21.171	5.042		21.164	3.113		23.286	3.527
21.205	4.282		21.198	3.645		23.323	2.812
21.238	4.503		21.231	3.667		23.359	3.088
21.271	3.853		21.264	3.559		23.396	2.366
21.305	4.044		21.298	3.132		23.433	3.016
21.338	4.068		21.331	3.148		23.469	2.928
21.371	4.034		21.364	3.21		23.506	2.676
21.405	3.871		21.398	2.914		23.543	2.141
21.438	3.522		21.431	3.496		23.579	2.498
21.471	4.63		21.464	3.407		23.616	2.228
21.505	3.947		21.498	2.763		23.653	2.746
21.538	3.333		21.531	2.931		23.689	2.382
21.571	3.459		21.564	2.636		23.726	2.846
21.605	3.789		21.598	2.81		23.763	1.926
21.638	4.059		21.631	3.296		23.799	3.007
21.671	4.101		21.664	2.682		23.836	3
21.705	4.065		21.698	2.823		23.873	2.798
21.738	3.939		21.731	3.035		23.909	2.557
21.772	3.514		21.764	2.956		23.946	3.228
21.805	3.53		21.798	3.114		23.983	2.805
21.838	3.308		21.831	3.731		24.019	3.862
21.872	3.058		21.864	3.235		24.056	3.491
21.905	3.792		21.898	3.361		24.093	3.91
21.938	3.487		21.931	3.245		24.129	3.16
21.972	3.877		21.964	3.344		24.166	4.097
22.005	3.604		21.998	3.071		24.203	3.497
22.038	3.223		22.031	3.9		24.239	3.212
22.072	3.688		22.064	3.364		24.276	3.503
22.105	3.186		22.098	3.094		24.313	4.292
22.138	3.363		22.131	2.541		24.349	3.468
22.172	4.154		22.164	2.883		24.386	4.319
22.205	4.029		22.198	2.627		24.423	4.072
22.238	3.533		22.231	2.974		24.459	3.701
22.272	3.934		22.264	2.805		24.496	4.099
22.305	3.437		22.298	2.953		24.533	3.718
22.338	3.852		22.331	3.758		24.569	3.478
22.372	3.497		22.364	3.397		24.606	3.923
22.405	3.643		22.398	2.997		24.643	3.883
22.438	4.217		22.431	3.287		24.679	2.978
22.472	3.222		22.464	3.683		24.716	3.647
22.505	3.584		22.498	4.123		24.753	3.725
22.538	4.239		22.531	2.625		24.789	3.948
22.572	4.054		22.564	2.733		24.826	3.904
22.605	3.741		22.597	3.134		24.863	3.662
22.638	3.632		22.631	3.196		24.899	4.028
22.672	3.753		22.664	3.504		24.936	3.175
22.705	3.016		22.697	3.179		24.973	3.654
22.738	4.248		22.731	5.15		25.009	4.578
22.772	3.542		22.764	3.643		25.046	3.908
22.805	3.915		22.797	3.786		25.083	4.222
22.838	3.534		22.831	3.9		25.119	2.937
22.872	3.693		22.864	3.224		25.156	3.553
22.905	3.221		22.897	3.004		25.193	3.363
22.938	4.049		22.931	3.183		25.229	3.243
22.972	3.656		22.964	3.582		25.266	3.886
23.005	3.64		22.997	3.178		25.303	4.236
23.038	3.439		23.031	3.293		25.339	4.084
23.072	3.635		23.064	3.311		25.376	3.882
23.105	3.229		23.097	3.144		25.413	3.478
23.138	3.341		23.131	2.506		25.449	3.867
23.172	3.64		23.164	3.747		25.486	3.467
23.205	3.348		23.197	3.207		25.523	4.191
23.238	3.524		23.231	3.132		25.56	3.976
23.272	3.77		23.264	3.135		25.596	4.025
23.305	3.648		23.297	2.689		25.633	4.341
23.339	3.005		23.331	2.978		25.67	3.741
23.372	2.57		23.364	2.998		25.706	3.614
23.405	3.255		23.397	2.443		25.743	3.645
23.439	2.007		23.431	2.822		25.78	4.107
23.472	3.006		23.464	2.635		25.816	3.481
23.505	2.763		23.497	2.107		25.853	3.809
23.539	3.038		23.531	1.488		25.89	4.402
23.572	3.22		23.564	2.423		25.926	4.138
23.605	2.652		23.597	2.112		25.963	3.357
23.639	2.743		23.631	2.585		26	3.723
23.672	3.092		23.664	1.98		26.036	3.645
23.705	2.597		23.697	2.258		26.073	3.879
23.739	2.811		23.731	2.033		26.11	3.972
23.772	3.468		23.764	2.653		26.146	3.452
23.805	4.117		23.797	2.297		26.183	3.676
23.839	3.82		23.831	3.042		26.22	2.914
23.872	3.804		23.864	2.372		26.256	4.352
23.905	4.091		23.897	2.61		26.293	2.962
23.939	3.625		23.931	2.655		26.33	4.167
23.972	4.274		23.964	2.885		26.366	3.94
24.005	4.598		23.997	2.818		26.403	3.75
24.039	4.45		24.031	2.452		26.44	3.826
24.072	4.409		24.064	2.842		26.476	3.588
24.105	4.448		24.097	2.754		26.513	3.885
24.139	4.548		24.131	2.953		26.55	3.559
24.172	4.56		24.164	3.163		26.586	3.504
24.205	4.647		24.197	3.156		26.623	3.602
24.239	4.647		24.231	3.394		26.66	3.289
24.272	4.332		24.264	3.444		26.696	3.591
24.305	4.852		24.297	2.549		26.733	2.879
24.339	4.232		24.331	3.294		26.77	3.326
24.372	3.636		24.364	3.151		26.806	3.776
24.405	4.017		24.397	3.124		26.843	3.72
24.439	3.868		24.431	3.424		26.88	4.394
24.472	4.152		24.464	3.105		26.916	3.183
24.505	3.813		24.497	3.392		26.953	3.988
24.539	4.616		24.531	3.346		26.99	3.341
24.572	3.56		24.564	2.797		27.026	3.969
24.605	3.885		24.597	2.865		27.063	3.374
24.639	3.419		24.631	2.808		27.1	4.083
24.672	4.197		24.664	3.093		27.136	3.795
24.705	3.475		24.697	3.551		27.173	4.077
24.739	4.068		24.731	2.776		27.21	4.3
24.772	3.447		24.764	3.485		27.246	3.051
24.806	3.613		24.797	3.224		27.283	4.1
24.839	2.923		24.831	2.225		27.32	3.469
24.872	3.359		24.864	2.744		27.356	3.67
24.906	3.752		24.897	2.946		27.393	3.902
24.939	3.323		24.931	3.756		27.43	3.614
24.972	3.522		24.964	3.167		27.466	3.377
25.006	3.257		24.997	3.274		27.503	4.197
25.039	3.715		25.031	2.925		27.54	4.061
25.072	2.961		25.064	3.294		27.576	3.654
25.106	3.277		25.097	2.732		27.613	3.518
25.139	3.7		25.131	3.415		27.65	3.601
25.172	3.505		25.164	3.01		27.686	3.266
25.206	3.397		25.197	3.122		27.723	3.583
25.239	2.835		25.231	2.977		27.76	4.5
25.272	3.104		25.264	3.269		27.796	3.828
25.306	3.608		25.297	3.694		27.833	3.818
25.339	3.123		25.331	2.372		27.87	3.671
25.372	3.517		25.364	3.589		27.906	3.908
25.406	3.526		25.397	2.438		27.943	3.302
25.439	3.466		25.431	3.489		27.98	2.495
25.472	3.754		25.464	2.827		28.016	3.339
25.506	3.778		25.497	3.043		28.053	3.409
25.539	3.439		25.53	2.393		28.09	3.805
25.572	3.662		25.564	2.971		28.126	3.336
25.606	3.098		25.597	2.981		28.163	3.782
25.639	3.112		25.63	3.039		28.2	2.971
25.672	3.778		25.664	2.696		28.236	3.376
25.706	3.504		25.697	3.126		28.273	3.678
25.739	3.905		25.73	3.92		28.31	3.63
25.772	3.213		25.764	2.781		28.346	4.264
25.806	2.926		25.797	2.998		28.383	3.62
25.839	3.765		25.83	2.386		28.42	3.939
25.872	3.459		25.864	3.112		28.456	3.949
25.906	3.831		25.897	2.921		28.493	3.705
25.939	4.226		25.93	2.575		28.53	4.227
25.972	3.7		25.964	3.412		28.567	3.707
26.006	3.193		25.997	3.039		28.603	3.573
26.039	2.95		26.03	2.851		28.64	3.75
26.072	3.909		26.064	3.18		28.677	4.061
26.106	3.714		26.097	3.01		28.713	3.55
26.139	4.124		26.13	2.791		28.75	3.561
26.172	2.793		26.164	3.132		28.787	3.867
26.206	3.64		26.197	3.076		28.823	3.928
26.239	3.322		26.23	3.544		28.86	2.886
26.273	3.522		26.264	2.727		28.897	3.742
26.306	3.463		26.297	2.979		28.933	3.596
26.339	3.466		26.33	3.212		28.97	3.968
26.373	3.728		26.364	3.308		29.007	3.577
26.406	4.188		26.397	3.345		29.043	3.694
26.439	4.27		26.43	2.496		29.08	4.032
26.473	2.921		26.464	3.579		29.117	3.407
26.506	3.594		26.497	3.068		29.153	4.402
26.539	4.009		26.53	2.832		29.19	4.011
26.573	3.574		26.564	3.259		29.227	3.956
26.606	3.317		26.597	2.397		29.263	3.624
26.639	4.205		26.63	2.563		29.3	4.091
26.673	3.468		26.664	3.249		29.337	3.515
26.706	3.937		26.697	3.472		29.373	3.727
26.739	3.636		26.73	3.473		29.41	4.56
26.773	3.833		26.764	2.927		29.447	3.468
26.806	3.326		26.797	3.418		29.483	3.393
26.839	3.47		26.83	3.161		29.52	3.78
26.873	3.812		26.864	2.503		29.557	4.19
26.906	3.733		26.897	3.078		29.593	4.638
26.939	3.475		26.93	2.815		29.63	3.82
26.973	3.562		26.964	3.208		29.667	3.723
27.006	4.245		26.997	3.252		29.703	3.305
27.039	3.691		27.03	2.222		29.74	3.105
27.073	4.171		27.064	3.278		29.777	4.016
27.106	3.474		27.097	2.96		29.813	3.725
27.139	3.886		27.13	3.256		29.85	4.276
27.173	2.482		27.164	2.756		29.887	3.929
27.206	3.055		27.197	2.821		29.923	3.31
27.239	4.098		27.23	3.599		29.96	4.08
27.273	3.75		27.264	2.827		29.997	3.286
27.306	3.935		27.297	3.529
27.339	3.108		27.33	3.45
27.373	4.071		27.364	2.457
27.406	3.541		27.397	3.397
27.439	2.834		27.43	2.771
27.473	3.548		27.464	3.047
27.506	3.696		27.497	3.201
27.539	4.122		27.53	3.231
27.573	3.624		27.564	3.272
27.606	3.487		27.597	2.85
27.639	3.395		27.63	2.855
27.673	3.475		27.664	3.241
27.706	3.49		27.697	2.898
27.739	3.798		27.73	3.64
27.773	4.501		27.764	3.091
27.806	3.598		27.797	3.481
27.84	3.748		27.83	3.85
27.873	3.555		27.864	3.014
27.906	3.704		27.897	3.616
27.94	2.542		27.93	2.817
27.973	3.776		27.964	3.179
28.006	2.974		27.997	3.557
28.04	3.407		28.03	3.122
28.073	3.657		28.064	3.495
28.106	4.066		28.097	2.963
28.14	3.362		28.13	2.911
28.173	3.863		28.164	3.463
28.206	3.426		28.197	3.109
28.24	3.85		28.23	3.353
28.273	3.671		28.264	2.988
28.306	3.522		28.297	2.598
28.34	2.67		28.33	3.661
28.373	3.965		28.364	3.274
28.406	3.36		28.397	3.202
28.44	3.789		28.43	2.085
28.473	3.853		28.464	3.39
28.506	3.705		28.497	2.989
28.54	4.071		28.53	2.69
28.573	3.081		28.563	3.092
28.606	3.554		28.597	3.403
28.64	3.837		28.63	2.726
28.673	3.052		28.663	3.693
28.706	3.865		28.697	3.423
28.74	4.302		28.73	3.667
28.773	3.491		28.763	2.714
28.806	3.597		28.797	3.316
28.84	3.438		28.83	3.235
28.873	3.577		28.863	3.097
28.906	4.084		28.897	3.035
28.94	3.287		28.93	2.992
28.973	3.477		28.963	3.461
29.006	3.599		28.997	2.911
29.04	3.314		29.03	3.229
29.073	3.511		29.063	2.84
29.106	3.541		29.097	2.996
29.14	3.704		29.13	3.192
29.173	3.29		29.163	3.493
29.206	3.866		29.197	3.064
29.24	3.755		29.23	3.417
29.273	3.688		29.263	3.293
29.307	3.551		29.297	3.359
29.34	3.44		29.33	4.217
29.373	3.49		29.363	2.68
29.407	2.76		29.397	3.479
29.44	3.777		29.43	1.887
29.473	3.148		29.463	2.838
29.507	3.964		29.497	2.955
29.54	3.809		29.53	3.029
29.573	3.649		29.563	3.312
29.607	3.668		29.597	3.022
29.64	3.147		29.63	3.558
29.673	3.692		29.663	3.055
29.707	4.132		29.697	3.442
29.74	4.219		29.73	3.231
29.773	4.003		29.763	3.123
29.807	3.83		29.797	3.232
29.84	3.608		29.83	2.998
29.873	3.151		29.863	3.25
29.907	3.738		29.897	3.609
29.94	3.163		29.93	3.525
29.973	4.034		29.963	3.713

## Sheet: Figure 6g
PsBphP1 Pr or Pfr in the presence of ATP with ATP and ADP size controls
PsBphP1 (Pfr) + ATP			PsBphP1 (Pr) + ATP			ATP alone			ADP alone
Elution Volume (ml)	mAU		Elution Volume (ml)	mAU		Elution Volume (ml)	mAU		Elution Volume (ml)	mAU
0	2.645		0	2.408		0	-2.886		0	2.221
0.033	2.919		0.033	3.255		0.037	3.46		0.033	1.911
0.067	3.109		0.067	3.118		0.073	3.382		0.067	2.226
0.1	4.375		0.1	3.053		0.11	4.594		0.1	1.904
0.133	3.301		0.133	2.799		0.147	4.182		0.133	1.903
0.167	3.494		0.167	2.707		0.183	4.676		0.167	1.86
0.2	3.336		0.2	2.713		0.22	3.667		0.2	2.045
0.233	3.834		0.233	2.736		0.257	4.056		0.233	1.679
0.267	3.693		0.267	2.699		0.293	4.299		0.267	1.898
0.3	3.832		0.3	2.578		0.33	3.757		0.3	1.974
0.333	3.46		0.333	2.612		0.367	3.922		0.333	2.041
0.367	3.053		0.367	2.45		0.403	4.15		0.367	1.884
0.4	3.215		0.4	2.499		0.44	3.761		0.4	1.891
0.433	3.496		0.433	2.678		0.477	4.148		0.433	2.006
0.467	3.035		0.467	2.621		0.513	4.201		0.467	1.234
0.5	2.684		0.5	2.14		0.55	4.09		0.5	1.753
0.533	3.306		0.533	3.278		0.587	4.319		0.533	1.306
0.567	2.929		0.567	2.668		0.623	4.129		0.567	2.548
0.6	3.013		0.6	2.612		0.66	4.436		0.6	0.823
0.633	2.982		0.633	2.035		0.697	4.846		0.633	1.254
0.667	3.385		0.667	2.234		0.733	4.145		0.667	1.567
0.7	3.606		0.7	2.706		0.77	4.2		0.7	1.84
0.733	3.017		0.733	2.602		0.807	3.553		0.733	2.041
0.767	2.731		0.767	2.705		0.843	4.52		0.767	1.884
0.8	2.75		0.8	2.665		0.88	4.284		0.8	1.843
0.834	2.987		0.833	2.544		0.917	4.755		0.833	1.523
0.867	3.308		0.867	1.654		0.953	3.708		0.867	1.55
0.9	2.895		0.9	3.135		0.99	3.93		0.9	1.317
0.934	3.446		0.933	2.51		1.027	4.216		0.933	1.806
0.967	3.374		0.967	2.653		1.063	4.121		0.967	1.448
1	3.095		1	2.976		1.1	4.944		1	1.286
1.034	3.419		1.033	2.457		1.137	4.009		1.033	1.883
1.067	2.758		1.067	2.595		1.173	4.551		1.067	2.661
1.1	3.371		1.1	3.071		1.21	4.355		1.1	1.887
1.134	3.156		1.133	2.716		1.247	4.017		1.133	1.699
1.167	3.553		1.167	2.52		1.283	5.034		1.167	2.658
1.2	3.364		1.2	2.496		1.32	4.302		1.2	1.085
1.234	3.11		1.233	2.778		1.357	5.54		1.233	2.052
1.267	3.114		1.267	2.864		1.393	5.076		1.267	1.676
1.3	2.831		1.3	2.114		1.43	6.9		1.3	2.042
1.334	3.546		1.333	2.257		1.467	5.845		1.333	1.801
1.367	3.338		1.367	2.463		1.504	5.525		1.367	1.779
1.4	3.14		1.4	3.058		1.54	5.924		1.4	1.47
1.434	2.717		1.433	2.345		1.577	5.953		1.433	2.034
1.467	2.983		1.467	2.846		1.614	6.42		1.467	1.853
1.5	3.504		1.5	2.892		1.65	5.866		1.5	1.309
1.534	2.79		1.533	2.818		1.687	6.235		1.534	2.274
1.567	3.905		1.566	2.649		1.724	5.75		1.567	1.45
1.6	3.247		1.6	2.137		1.76	5.973		1.6	1.713
1.634	3.319		1.633	2.411		1.797	6.438		1.634	1.51
1.667	3.654		1.666	2.573		1.834	5.504		1.667	1.365
1.7	2.948		1.7	2.701		1.87	5.933		1.7	1.156
1.734	3.392		1.733	1.885		1.907	5.941		1.734	1.139
1.767	3.773		1.766	2.293		1.944	6.453		1.767	1.47
1.8	3.16		1.8	1.561		1.98	6.325		1.8	2.201
1.834	3.227		1.833	2.942		2.017	6.039		1.834	1.863
1.867	3.466		1.866	2.717		2.054	6.593		1.867	1.859
1.9	2.375		1.9	2.856		2.09	6.275		1.9	2.391
1.934	3.672		1.933	2.13		2.127	6.445		1.934	2.276
1.967	3.29		1.966	2.257		2.164	6.31		1.967	1.401
2	3.09		2	1.869		2.2	6.173		2	1.089
2.034	3.424		2.033	2.522		2.237	6.23		2.034	1.549
2.067	3.136		2.066	2.567		2.274	5.918		2.067	2.146
2.1	3.849		2.1	2.227		2.31	5.923		2.1	1.112
2.134	3.264		2.133	2.447		2.347	6.065		2.134	1.717
2.167	3.215		2.166	1.946		2.384	5.911		2.167	1.896
2.2	3.766		2.2	2.148		2.42	5.89		2.2	1.227
2.234	3.266		2.233	2.678		2.457	6.152		2.234	1.58
2.267	2.915		2.266	2.363		2.494	5.944		2.267	1.816
2.301	3.181		2.3	1.875		2.53	6.497		2.3	1.432
2.334	2.904		2.333	2.045		2.567	5.78		2.334	1.707
2.367	3.259		2.366	1.576		2.604	7.308		2.367	1.603
2.401	3.323		2.4	2.328		2.64	7.375		2.4	2.677
2.434	3.442		2.433	1.994		2.677	6.837		2.434	1.625
2.467	2.93		2.466	2.51		2.714	7.105		2.467	2.289
2.501	3.075		2.5	1.154		2.75	7.192		2.5	1.977
2.534	3.762		2.533	2.343		2.787	6.93		2.534	2.242
2.567	3.518		2.566	2.211		2.824	6.911		2.567	1.316
2.601	3.65		2.6	3.033		2.86	7.185		2.6	1.686
2.634	3.32		2.633	2.25		2.897	7.148		2.634	1.982
2.667	3.153		2.666	1.871		2.934	7.966		2.667	2.011
2.701	3.693		2.7	2.424		2.97	7.089		2.7	1.466
2.734	3.265		2.733	2.325		3.007	7.251		2.734	2.524
2.767	3.161		2.766	1.747		3.044	7.795		2.767	1.493
2.801	3.401		2.8	3.167		3.08	7.913		2.8	2.409
2.834	3.67		2.833	2.462		3.117	8.227		2.834	1.769
2.867	3.449		2.866	2.009		3.154	7.694		2.867	2.04
2.901	3.788		2.9	3.163		3.19	7.911		2.9	1.703
2.934	3.15		2.933	2.189		3.227	8.012		2.934	1.71
2.967	3.241		2.966	1.987		3.264	7.971		2.967	2.268
3.001	3.308		3	2.341		3.3	7.857		3	1.555
3.034	3.675		3.033	2.486		3.337	7.846		3.034	2.04
3.067	2.988		3.066	2.396		3.374	7.568		3.067	1.753
3.101	3.699		3.1	2.297		3.41	7.216		3.1	2.675
3.134	2.988		3.133	2.99		3.447	7.406		3.134	1.453
3.167	3.164		3.166	2.129		3.484	7.551		3.167	1.138
3.201	3.423		3.2	2.084		3.52	8.495		3.2	1.993
3.234	3.199		3.233	1.904		3.557	8.229		3.234	2.162
3.267	3.349		3.266	2.215		3.594	7.498		3.267	1.826
3.301	3.749		3.3	2.405		3.63	8.775		3.3	1.945
3.334	3.431		3.333	2.461		3.667	8.261		3.334	1.944
3.367	2.986		3.366	1.825		3.704	7.956		3.367	2.541
3.401	3.545		3.4	2.74		3.74	8.795		3.4	1.581
3.434	3.288		3.433	2.625		3.777	8.214		3.434	1.8
3.467	2.99		3.466	1.816		3.814	8.334		3.467	1.86
3.501	3.074		3.5	2.397		3.85	8.112		3.5	1.524
3.534	3.123		3.533	2.71		3.887	8.364		3.534	1.71
3.567	3.751		3.566	2.65		3.924	8.527		3.567	2.322
3.601	3.193		3.6	2.034		3.96	8.066		3.6	2.312
3.634	3.186		3.633	2.329		3.997	8.156		3.634	2.213
3.667	3.48		3.666	2.787		4.034	8.322		3.667	2.169
3.701	3.672		3.7	3.079		4.07	8.295		3.7	2.524
3.734	3.864		3.733	2.87		4.107	8.318		3.734	1.906
3.768	2.792		3.766	2.244		4.144	8.168		3.767	2.252
3.801	3.128		3.8	2.367		4.18	8.04		3.8	2.038
3.834	3.438		3.833	2.358		4.217	8.094		3.834	1.824
3.868	3.146		3.866	2.576		4.254	8.43		3.867	1.856
3.901	2.949		3.9	2.073		4.29	7.825		3.9	3.089
3.934	2.837		3.933	2.16		4.327	8.014		3.934	2.208
3.968	3.556		3.966	2.415		4.364	8.511		3.967	1.699
4.001	2.611		4	1.62		4.4	8.518		4	1.25
4.034	3.5		4.033	1.624		4.437	8.692		4.034	1.926
4.068	3.02		4.066	2.386		4.474	8.282		4.067	1.507
4.101	3.903		4.1	2.39		4.511	8.884		4.1	1.866
4.134	3.68		4.133	1.416		4.547	8.401		4.134	1.598
4.168	3.479		4.166	2.293		4.584	8.645		4.167	2.445
4.201	3.233		4.2	2.836		4.621	8.821		4.2	1.178
4.234	3.118		4.233	2.232		4.657	8.186		4.234	1.898
4.268	3.769		4.266	1.793		4.694	7.91		4.267	2.009
4.301	3.633		4.3	1.828		4.731	8.293		4.3	2.135
4.334	3.203		4.333	2.059		4.767	8.683		4.334	1.406
4.368	3.402		4.366	2.483		4.804	7.68		4.367	2.245
4.401	3.375		4.4	1.941		4.841	8.635		4.4	1.756
4.434	3.247		4.433	2.231		4.877	8.375		4.434	1.882
4.468	2.621		4.466	2.465		4.914	8.853		4.467	2.177
4.501	3.115		4.5	1.68		4.951	8.095		4.501	2.11
4.534	3.51		4.533	3.287		4.987	8.385		4.534	1.726
4.568	2.86		4.566	1.903		5.024	8.35		4.567	1.757
4.601	2.63		4.599	2.81		5.061	7.963		4.601	2.333
4.634	3.116		4.633	1.901		5.097	8.452		4.634	2.21
4.668	3.672		4.666	2.281		5.134	8.005		4.667	1.798
4.701	3.978		4.699	2.224		5.171	7.517		4.701	2.224
4.734	3.37		4.733	2.76		5.207	8.26		4.734	2.083
4.768	3.243		4.766	2.434		5.244	8.765		4.767	2.278
4.801	2.675		4.799	1.813		5.281	9.627		4.801	1.531
4.834	2.962		4.833	1.806		5.317	8.223		4.834	2.073
4.868	2.453		4.866	2.326		5.354	8.679		4.867	2.257
4.901	3.537		4.899	2.396		5.391	7.761		4.901	2.188
4.934	3.661		4.933	1.659		5.427	8.329		4.934	1.704
4.968	3.64		4.966	2.906		5.464	8.227		4.967	1.332
5.001	3.191		4.999	2.297		5.501	8.571		5.001	2.295
5.034	3.528		5.033	2.352		5.537	7.565		5.034	2.162
5.068	2.698		5.066	2.514		5.574	8.445		5.067	2.574
5.101	3.405		5.099	2.97		5.611	8.51		5.101	2.287
5.134	3.074		5.133	3.206		5.647	8.027		5.134	2.017
5.168	3.632		5.166	2.234		5.684	7.799		5.167	2.282
5.201	3.419		5.199	2.848		5.721	8.602		5.201	1.668
5.234	2.905		5.233	2.459		5.757	8.113		5.234	2.351
5.268	3.314		5.266	2.483		5.794	7.93		5.267	1.728
5.301	2.584		5.299	2.546		5.831	7.908		5.301	2.22
5.335	3.76		5.333	3.246		5.867	8.859		5.334	1.907
5.368	3.033		5.366	2.284		5.904	8.337		5.367	1.716
5.401	3.329		5.399	2.564		5.941	7.328		5.401	2.086
5.435	3.328		5.433	2.356		5.977	8.257		5.434	2.345
5.468	2.737		5.466	2.519		6.014	7.921		5.467	2.384
5.501	3.927		5.499	2.088		6.051	8.27		5.501	1.92
5.535	3.512		5.533	2.518		6.087	8.947		5.534	2.233
5.568	3.565		5.566	3.081		6.124	8.37		5.567	1.994
5.601	2.696		5.599	2.066		6.161	8.684		5.601	1.558
5.635	3.531		5.633	2.973		6.197	8.81		5.634	1.979
5.668	3.42		5.666	2.167		6.234	8.241		5.667	1.99
5.701	3.231		5.699	2.242		6.271	7.888		5.701	1.577
5.735	3.577		5.733	2.488		6.307	8.248		5.734	1.73
5.768	3.159		5.766	2.355		6.344	8.642		5.767	1.712
5.801	3.191		5.799	2.548		6.381	8.845		5.801	2.523
5.835	3.447		5.833	2.427		6.417	7.887		5.834	1.648
5.868	2.831		5.866	2.199		6.454	8.87		5.867	2.42
5.901	3.583		5.899	2.174		6.491	8.536		5.901	2.105
5.935	3.721		5.933	2.296		6.527	8.603		5.934	2.194
5.968	3.26		5.966	1.986		6.564	8.612		5.967	1.917
6.001	3.143		5.999	3		6.601	9.039		6.001	2.165
6.035	3.414		6.033	2.575		6.637	8.507		6.034	1.841
6.068	2.805		6.066	2.758		6.674	9.132		6.067	1.598
6.101	3.134		6.099	1.871		6.711	8.743		6.101	1.819
6.135	3.452		6.133	2.751		6.747	8.524		6.134	2.737
6.168	3.177		6.166	2.223		6.784	8.907		6.167	1.911
6.201	3.476		6.199	2.082		6.821	9.139		6.201	2.13
6.235	2.867		6.233	2.154		6.857	8.641		6.234	1.85
6.268	3.208		6.266	1.606		6.894	8.811		6.267	2.121
6.301	2.629		6.299	2.941		6.931	8.525		6.301	1.591
6.335	3.781		6.333	2.437		6.967	8.538		6.334	1.837
6.368	3.14		6.366	2.349		7.004	8.897		6.367	1.604
6.401	3.34		6.399	2.327		7.041	9.318		6.401	1.656
6.435	3.561		6.433	2.186		7.077	8.76		6.434	2.437
6.468	2.782		6.466	2.409		7.114	8.632		6.467	2.09
6.501	3.179		6.499	2.632		7.151	9.084		6.501	2.277
6.535	3.293		6.533	2.181		7.187	8.95		6.534	2.192
6.568	3.186		6.566	1.872		7.224	8.792		6.567	2.287
6.601	2.808		6.599	2.361		7.261	8.873		6.601	2.431
6.635	3.217		6.633	2.117		7.297	8.603		6.634	1.894
6.668	2.744		6.666	1.898		7.334	8.312		6.667	1.986
6.701	3.456		6.699	2.17		7.371	8.731		6.701	1.486
6.735	2.939		6.733	1.438		7.407	8.945		6.734	2.039
6.768	3.152		6.766	1.873		7.444	8.217		6.767	1.79
6.802	3.193		6.799	3.048		7.481	8.35		6.801	2.907
6.835	2.943		6.833	1.936		7.518	9.447		6.834	1.945
6.868	3.477		6.866	2.132		7.554	8.513		6.867	2.184
6.902	3.49		6.899	2.681		7.591	9.042		6.901	2.541
6.935	3.091		6.933	1.83		7.628	9.389		6.934	1.909
6.968	3.66		6.966	2.263		7.664	7.967		6.967	2.035
7.002	3.144		6.999	2.626		7.701	8.499		7.001	1.879
7.035	3.356		7.033	2.263		7.738	8.97		7.034	2.396
7.068	3.153		7.066	2.327		7.774	8.427		7.067	2.674
7.102	3.467		7.099	1.775		7.811	8.7		7.101	2.244
7.135	3.499		7.133	2.117		7.848	8.707		7.134	2.149
7.168	3.285		7.166	2.076		7.884	8.096		7.167	1.87
7.202	3.205		7.199	2.744		7.921	8.675		7.201	2.286
7.235	3.376		7.233	1.612		7.958	8.992		7.234	2.364
7.268	3.28		7.266	2.439		7.994	8.166		7.267	1.892
7.302	3.875		7.299	2.212		8.031	8.306		7.301	2.126
7.335	3.83		7.333	2.079		8.068	9.567		7.334	2.042
7.368	4.184		7.366	2.235		8.104	8.691		7.367	2.051
7.402	3.714		7.399	1.788		8.141	7.769		7.401	2.943
7.435	2.403		7.433	1.739		8.178	8.614		7.434	2.051
7.468	3.24		7.466	2.405		8.214	8.802		7.467	1.672
7.502	3.163		7.499	2.364		8.251	9.021		7.501	1.764
7.535	3.462		7.532	2.007		8.288	9.518		7.534	2.015
7.568	2.946		7.566	2.354		8.324	8.8		7.568	2.431
7.602	3.663		7.599	1.81		8.361	8.756		7.601	2.682
7.635	3.39		7.632	2.601		8.398	8.716		7.634	1.991
7.668	3.086		7.666	2.632		8.434	8.911		7.668	2.541
7.702	3.228		7.699	2.839		8.471	9.052		7.701	2.089
7.735	3.666		7.732	1.999		8.508	8.609		7.734	2.239
7.768	3.92		7.766	2.798		8.544	8.929		7.768	2.611
7.802	4.415		7.799	2.223		8.581	8.503		7.801	2.45
7.835	3.833		7.832	2.472		8.618	9.343		7.834	1.769
7.868	3.498		7.866	3.037		8.654	8.249		7.868	2.327
7.902	4.099		7.899	1.805		8.691	8.205		7.901	2.364
7.935	3.988		7.932	3.896		8.728	8.395		7.934	2.339
7.968	4.067		7.966	2.759		8.764	8.698		7.968	1.998
8.002	3.763		7.999	3.269		8.801	8.568		8.001	2.468
8.035	4.454		8.032	2.545		8.838	8.689		8.034	2.287
8.068	4.803		8.066	2.789		8.874	8.867		8.068	2.534
8.102	4.123		8.099	3.116		8.911	8.365		8.101	2.437
8.135	5.023		8.132	2.918		8.948	8.67		8.134	2.147
8.168	4.234		8.166	3.125		8.984	8.551		8.168	2.094
8.202	4.636		8.199	2.837		9.021	8.608		8.201	2.082
8.235	5.488		8.232	3.499		9.058	9.086		8.234	1.758
8.269	5.815		8.266	3.168		9.094	8.38		8.268	1.764
8.302	5.479		8.299	2.948		9.131	9.26		8.301	1.956
8.335	5.795		8.332	2.355		9.168	8.975		8.334	2.167
8.369	6.61		8.366	3.415		9.204	8.743		8.368	1.55
8.402	6.256		8.399	3.067		9.241	7.96		8.401	2.651
8.435	6.211		8.432	3.027		9.278	8.736		8.434	2.35
8.469	6.216		8.466	3.195		9.314	9.427		8.468	2.485
8.502	6.091		8.499	3.19		9.351	8.973		8.501	2.181
8.535	6.082		8.532	3.936		9.388	8.923		8.534	2.42
8.569	6.337		8.566	3.41		9.424	8.565		8.568	2.203
8.602	6.341		8.599	3.352		9.461	9.201		8.601	1.825
8.635	7.173		8.632	4.109		9.498	8.354		8.634	2.338
8.669	8.892		8.666	3.964		9.534	8.45		8.668	2.448
8.702	10.742		8.699	3.639		9.571	9.23		8.701	2.278
8.735	15.421		8.732	3.982		9.608	9.149		8.734	1.946
8.769	20.839		8.766	3.395		9.644	8.67		8.768	2.271
8.802	28.107		8.799	4.343		9.681	8.994		8.801	2.195
8.835	39.161		8.832	5.258		9.718	8.248		8.834	2.105
8.869	51.031		8.866	4.549		9.754	8.569		8.868	2.46
8.902	63.025		8.899	6.227		9.791	8.509		8.901	1.962
8.935	76.681		8.932	5.767		9.828	9.038		8.934	1.758
8.969	86.839		8.966	6.576		9.864	8.66		8.968	2.425
9.002	97.321		8.999	7.295		9.901	9.332		9.001	1.787
9.035	102.185		9.032	6.78		9.938	8.689		9.034	1.404
9.069	104.974		9.066	7.047		9.974	8.671		9.068	1.757
9.102	106.321		9.099	6.903		10.011	8.547		9.101	1.937
9.135	104.93		9.132	7.101		10.048	8.933		9.134	2.613
9.169	101.776		9.166	7.661		10.084	7.763		9.168	2.398
9.202	97.312		9.199	7.002		10.121	8.635		9.201	2.194
9.235	92.885		9.232	7.548		10.158	8.86		9.234	2.602
9.269	87.793		9.266	7.037		10.194	8.953		9.268	1.798
9.302	80.336		9.299	6.67		10.231	8.544		9.301	2.847
9.335	75.708		9.332	7.395		10.268	8.512		9.334	1.839
9.369	68.24		9.366	6.339		10.304	8.826		9.368	1.644
9.402	62.51		9.399	5.944		10.341	8.234		9.401	2.212
9.435	57.888		9.432	6.069		10.378	8.556		9.434	1.939
9.469	52.921		9.466	6.657		10.414	8.689		9.468	1.971
9.502	47.606		9.499	6.881		10.451	9.115		9.501	2.518
9.535	44.039		9.532	6.762		10.488	8.719		9.534	2.157
9.569	40.635		9.566	6.011		10.525	8.608		9.568	1.806
9.602	38.13		9.599	6.585		10.561	8.32		9.601	2.076
9.635	34.018		9.632	6.615		10.598	8.399		9.634	2.216
9.669	31.966		9.666	7.135		10.635	8.538		9.668	1.726
9.702	29.625		9.699	6.303		10.671	8.772		9.701	2.216
9.735	26.799		9.732	6.626		10.708	8.194		9.734	3.086
9.769	25.315		9.766	7.467		10.745	8.326		9.768	2.354
9.802	23.893		9.799	7.202		10.781	8.539		9.801	2.253
9.836	22.357		9.832	8.05		10.818	8.283		9.834	2.007
9.869	20.437		9.866	8.194		10.855	8.675		9.868	1.933
9.902	19.206		9.899	8.212		10.891	8.042		9.901	1.893
9.936	18.544		9.932	9.608		10.928	7.84		9.934	2.438
9.969	16.385		9.966	10.118		10.965	8.658		9.968	2.438
10.002	16.443		9.999	11.287		11.001	8.873		10.001	1.364
10.036	15.778		10.032	12.736		11.038	7.72		10.034	2.091
10.069	15.947		10.066	14.292		11.075	8.404		10.068	2.176
10.102	15.148		10.099	17.536		11.111	8.838		10.101	1.382
10.136	14.195		10.132	22.454		11.148	8.764		10.134	1.806
10.169	13.302		10.166	27.587		11.185	8.824		10.168	2.356
10.202	13.761		10.199	35.866		11.221	8.026		10.201	1.497
10.236	13.326		10.232	43.917		11.258	8.571		10.234	1.623
10.269	13.303		10.266	55.534		11.295	8.065		10.268	2.532
10.302	12.64		10.299	67.982		11.331	8.165		10.301	1.958
10.336	13.319		10.332	78.867		11.368	8.706		10.334	1.802
10.369	12.504		10.366	89.125		11.405	8.353		10.368	1.752
10.402	12.285		10.399	96.551		11.441	8.547		10.401	1.934
10.436	11.757		10.432	102.939		11.478	8.544		10.434	1.73
10.469	11.632		10.466	107.671		11.515	8.885		10.468	1.595
10.502	11.172		10.499	109.29		11.551	8.992		10.501	1.938
10.536	11.541		10.532	109.973		11.588	8.726		10.535	2.285
10.569	9.937		10.565	107.264		11.625	8.319		10.568	1.166
10.602	9.695		10.599	104.257		11.661	8.664		10.601	1.698
10.636	9.577		10.632	98.892		11.698	8.94		10.635	1.9
10.669	8.929		10.665	91.686		11.735	8.336		10.668	2.127
10.702	9.105		10.699	84.233		11.771	8.36		10.701	2.342
10.736	8.685		10.732	78.538		11.808	8.11		10.735	2.395
10.769	8.54		10.765	71.52		11.845	8.202		10.768	1.711
10.802	8.203		10.799	64.25		11.881	9.048		10.801	1.775
10.836	7.499		10.832	58.5		11.918	8.32		10.835	1.734
10.869	8.023		10.865	52.457		11.955	8.336		10.868	1.868
10.902	6.904		10.899	47.983		11.991	8.756		10.901	2.208
10.936	8.02		10.932	41.291		12.028	8.674		10.935	1.982
10.969	6.364		10.965	37.555		12.065	8.046		10.968	1.997
11.002	7.155		10.999	32.442		12.101	8.183		11.001	1.778
11.036	6.299		11.032	28.597		12.138	8.922		11.035	1.657
11.069	5.692		11.065	25.474		12.175	8.255		11.068	2.422
11.102	5.506		11.099	22.562		12.211	8.865		11.101	1.911
11.136	5.958		11.132	19.789		12.248	8.497		11.135	1.404
11.169	5.613		11.165	17.357		12.285	8.361		11.168	1.39
11.202	6.053		11.199	15.403		12.321	9.715		11.201	2.133
11.236	5.77		11.232	13.911		12.358	8.956		11.235	2.311
11.269	5.993		11.265	11.641		12.395	7.863		11.268	1.76
11.303	5.728		11.299	10.751		12.431	8.085		11.301	1.82
11.336	5.408		11.332	10.11		12.468	8.24		11.335	1.821
11.369	5.829		11.365	8.797		12.505	8.551		11.368	1.497
11.403	5.097		11.399	8.338		12.541	8.682		11.401	1.312
11.436	5.396		11.432	7.751		12.578	8.87		11.435	1.476
11.469	5.164		11.465	6.958		12.615	8.48		11.468	1.705
11.503	4.913		11.499	5.873		12.651	8.938		11.501	1.908
11.536	5.139		11.532	5.77		12.688	8.585		11.535	1.901
11.569	5.155		11.565	5.717		12.725	7.962		11.568	0.646
11.603	4.954		11.599	4.442		12.761	8.431		11.601	1.992
11.636	4.871		11.632	4.698		12.798	8.687		11.635	1.803
11.669	4.827		11.665	4.442		12.835	8.625		11.668	2.96
11.703	4.369		11.699	4.721		12.871	8.148		11.701	1.551
11.736	4.401		11.732	4.283		12.908	7.935		11.735	1.464
11.769	3.687		11.765	4.575		12.945	8.083		11.768	1.754
11.803	4.367		11.799	4.143		12.981	8.656		11.801	1.589
11.836	4.925		11.832	3.597		13.018	8.413		11.835	1.817
11.869	5.151		11.865	3.978		13.055	8.873		11.868	2.616
11.903	3.731		11.899	4.235		13.091	7.746		11.901	2.159
11.936	5.021		11.932	4.311		13.128	8.38		11.935	2.097
11.969	4.393		11.965	3.822		13.165	8.431		11.968	2.204
12.003	4.571		11.999	4.554		13.201	8.805		12.001	2.208
12.036	4.345		12.032	3.591		13.238	8.371		12.035	2.227
12.069	4.65		12.065	4.225		13.275	8.773		12.068	1.624
12.103	4.057		12.099	3.191		13.311	8.945		12.101	2.092
12.136	4.225		12.132	2.782		13.348	8.676		12.135	2.022
12.169	4.569		12.165	3.206		13.385	8.789		12.168	1.702
12.203	4.2		12.199	4.069		13.421	7.695		12.201	1.438
12.236	4.335		12.232	3.063		13.458	8.498		12.235	2.346
12.269	3.905		12.265	3.591		13.495	8.917		12.268	2.136
12.303	3.635		12.299	3.815		13.532	8.235		12.301	2.092
12.336	4.684		12.332	3.332		13.568	9.039		12.335	1.934
12.369	4.444		12.365	3.582		13.605	8.389		12.368	2.319
12.403	4.231		12.399	3.454		13.642	8.33		12.401	1.733
12.436	3.912		12.432	2.965		13.678	8.67		12.435	1.748
12.469	4.105		12.465	3.165		13.715	8.697		12.468	2.058
12.503	3.874		12.499	3.278		13.752	8.01		12.501	1.791
12.536	3.381		12.532	3.433		13.788	7.79		12.535	2.135
12.569	3.949		12.565	3.027		13.825	8.738		12.568	2.161
12.603	3.46		12.599	2.967		13.862	8.452		12.601	2.422
12.636	3.743		12.632	3.203		13.898	8.585		12.635	2.015
12.669	3.82		12.665	3.32		13.935	8.171		12.668	1.401
12.703	3.953		12.699	3.083		13.972	8.285		12.701	1.82
12.736	3.798		12.732	3.093		14.008	8.449		12.735	1.56
12.77	4.124		12.765	2.847		14.045	8.62		12.768	2.006
12.803	3.294		12.799	2.853		14.082	8.654		12.801	1.598
12.836	3.622		12.832	2.97		14.118	7.987		12.835	1.681
12.87	3.85		12.865	3.216		14.155	8.588		12.868	1.554
12.903	3.46		12.899	3.136		14.192	8.801		12.901	1.369
12.936	3.75		12.932	3.094		14.228	8.916		12.935	2.056
12.97	4.082		12.965	3.118		14.265	7.831		12.968	1.233
13.003	3.317		12.999	2.509		14.302	8.88		13.001	1.667
13.036	3.675		13.032	3.549		14.338	8.722		13.035	1.69
13.07	3.621		13.065	3.028		14.375	8.232		13.068	1.523
13.103	4.223		13.099	3.01		14.412	8.711		13.101	1.96
13.136	4.458		13.132	2.835		14.448	8.287		13.135	1.156
13.17	4.288		13.165	3.647		14.485	8.859		13.168	2.078
13.203	4.179		13.199	3.146		14.522	8.188		13.201	1.449
13.236	3.994		13.232	3.343		14.558	8.332		13.235	1.824
13.27	3.407		13.265	3.067		14.595	8.603		13.268	2.136
13.303	3.644		13.299	3.086		14.632	8.708		13.301	2.361
13.336	3.665		13.332	2.833		14.668	8.276		13.335	1.509
13.37	4.13		13.365	2.853		14.705	8.69		13.368	2.287
13.403	3.432		13.399	2.497		14.742	8.936		13.401	1.884
13.436	3.601		13.432	3.725		14.778	8.683		13.435	1.865
13.47	3.648		13.465	3.034		14.815	8.653		13.468	0.346
13.503	3.567		13.499	2.974		14.852	8.073		13.502	2.37
13.536	3.602		13.532	3.63		14.888	8.494		13.535	1.085
13.57	3.508		13.565	2.97		14.925	8.535		13.568	2.199
13.603	3.516		13.598	2.707		14.962	8.878		13.602	1.639
13.636	3.311		13.632	2.515		14.998	8.434		13.635	1.338
13.67	4.099		13.665	3.154		15.035	8.377		13.668	1.511
13.703	3.883		13.698	3.016		15.072	9.061		13.702	1.221
13.736	3.804		13.732	2.434		15.108	8.706		13.735	0.87
13.77	3.945		13.765	3.363		15.145	8.827		13.768	2.027
13.803	3.566		13.798	2.694		15.182	8.836		13.802	2.06
13.836	3.775		13.832	3.147		15.218	8.148		13.835	1.769
13.87	3.639		13.865	2.572		15.255	8.436		13.868	1.993
13.903	4.14		13.898	3.707		15.292	9.127		13.902	1.974
13.936	4.136		13.932	2.679		15.328	9.05		13.935	1.505
13.97	4.371		13.965	2.887		15.365	8.047		13.968	1.537
14.003	3.971		13.998	3.214		15.402	9.077		14.002	1.589
14.036	3.737		14.032	3.38		15.438	9.387		14.035	1.611
14.07	3.671		14.065	3.083		15.475	9.286		14.068	1.845
14.103	2.586		14.098	2.824		15.512	9.026		14.102	1.733
14.136	3.475		14.132	3.176		15.548	8.573		14.135	1.744
14.17	3.549		14.165	2.952		15.585	8.453		14.168	1.157
14.203	3.967		14.198	3.725		15.622	9.189		14.202	1.425
14.236	3.697		14.232	3.072		15.658	8.907		14.235	1.982
14.27	3.952		14.265	3.272		15.695	9.059		14.268	1.662
14.303	3.153		14.298	2.554		15.732	8.765		14.302	1.381
14.337	3.353		14.332	2.996		15.768	8.755		14.335	1.594
14.37	4.038		14.365	3.075		15.805	8.833		14.368	1.668
14.403	3.543		14.398	3.107		15.842	9.542		14.402	1.843
14.437	3.988		14.432	3.292		15.878	8.937		14.435	1.943
14.47	4		14.465	2.713		15.915	8.404		14.468	1.666
14.503	3.634		14.498	2.608		15.952	9.153		14.502	1.527
14.537	3.12		14.532	3.054		15.988	9.461		14.535	1.78
14.57	3.448		14.565	2.89		16.025	8.846		14.568	1.551
14.603	3.469		14.598	3.23		16.062	8.984		14.602	1.953
14.637	3.758		14.632	2.757		16.098	8.556		14.635	1.908
14.67	3.897		14.665	2.575		16.135	9.016		14.668	1.554
14.703	3.578		14.698	3.672		16.172	8.841		14.702	2.228
14.737	3.492		14.732	2.806		16.208	8.928		14.735	2.07
14.77	3.672		14.765	3.064		16.245	8.964		14.768	1.883
14.803	3.272		14.798	2.504		16.282	9.198		14.802	2.053
14.837	3.605		14.832	2.492		16.318	8.518		14.835	2.07
14.87	3.461		14.865	2.915		16.355	8.796		14.868	2.277
14.903	3.075		14.898	2.174		16.392	8.972		14.902	1.519
14.937	2.786		14.932	3.466		16.428	8.758		14.935	2.032
14.97	2.994		14.965	2.537		16.465	9.122		14.968	1.641
15.003	3.136		14.998	2.541		16.502	9.391		15.002	1.532
15.037	3.201		15.032	3.17		16.539	8.163		15.035	1.561
15.07	4.102		15.065	3.317		16.575	8.257		15.068	2.303
15.103	3.853		15.098	2.936		16.612	8.945		15.102	1.894
15.137	3.578		15.132	3.066		16.649	8.685		15.135	0.973
15.17	3.202		15.165	2.676		16.685	8.933		15.168	1.971
15.203	3.957		15.198	2.635		16.722	8.694		15.202	2.132
15.237	3.552		15.232	2.46		16.759	8.674		15.235	2.219
15.27	3.77		15.265	3.001		16.795	8.619		15.268	2.202
15.303	3.904		15.298	3.425		16.832	8.533		15.302	2.708
15.337	3.892		15.332	2.888		16.869	8.179		15.335	1.835
15.37	3.834		15.365	3.355		16.905	8.634		15.368	1.332
15.403	4.245		15.398	2.399		16.942	8.69		15.402	1.95
15.437	3.62		15.432	3.416		16.979	8.738		15.435	1.974
15.47	4.323		15.465	2.622		17.015	8.627		15.468	2.042
15.503	3.247		15.498	2.678		17.052	8.887		15.502	1.504
15.537	3.079		15.532	3.12		17.089	8.426		15.535	1.819
15.57	3.413		15.565	3.28		17.125	9.153		15.568	2.188
15.603	3.903		15.598	3.603		17.162	8.659		15.602	1.656
15.637	3.485		15.632	2.774		17.199	8.403		15.635	1.733
15.67	4.09		15.665	2.903		17.235	8.769		15.668	2.41
15.703	3.08		15.698	2.891		17.272	8.715		15.702	1.657
15.737	3.735		15.732	3.248		17.309	8.821		15.735	1.623
15.77	3.73		15.765	3.003		17.345	8.756		15.768	1.792
15.804	3.256		15.798	3.221		17.382	8.648		15.802	1.635
15.837	3.584		15.832	2.301		17.419	8.262		15.835	1.478
15.87	3.755		15.865	2.705		17.455	8.872		15.868	2.447
15.904	3.226		15.898	2.767		17.492	9.065		15.902	2.091
15.937	3.255		15.932	2.293		17.529	8.391		15.935	1.943
15.97	3.043		15.965	2.81		17.565	8.392		15.968	1.797
16.004	3.634		15.998	2.236		17.602	8.697		16.002	2.095
16.037	3.1		16.032	3.198		17.639	8.326		16.035	2.151
16.07	3.165		16.065	2.32		17.675	8.733		16.068	1.737
16.104	3.335		16.098	2.382		17.712	8.093		16.102	1.766
16.137	3.442		16.132	3.255		17.749	8.555		16.135	2.104
16.17	2.814		16.165	2.456		17.785	9.144		16.168	1.867
16.204	4.018		16.198	2.338		17.822	8.577		16.202	1.802
16.237	3.321		16.232	2.759		17.859	8.874		16.235	2.012
16.27	3.365		16.265	2.673		17.895	8.484		16.268	1.618
16.304	3.496		16.298	2.724		17.932	8.753		16.302	1.471
16.337	2.615		16.332	2.478		17.969	8.319		16.335	1.877
16.37	2.605		16.365	2.57		18.005	8.264		16.368	2.126
16.404	3.069		16.398	2.571		18.042	8.954		16.402	2.364
16.437	2.724		16.432	2.961		18.079	8.901		16.435	1.978
16.47	3.363		16.465	2.249		18.115	8.984		16.468	2.041
16.504	3.271		16.498	2.521		18.152	8.613		16.502	1.959
16.537	3.162		16.531	1.816		18.189	7.79		16.535	2.217
16.57	3.252		16.565	2.636		18.225	8.759		16.569	2.291
16.604	3.348		16.598	2.689		18.262	8.54		16.602	2.479
16.637	3.534		16.631	2.815		18.299	9.086		16.635	2.328
16.67	3.175		16.665	2.604		18.335	8.773		16.669	2.186
16.704	3.503		16.698	3.066		18.372	8.532		16.702	2.383
16.737	3.239		16.731	2.736		18.409	8.558		16.735	2.27
16.77	2.2		16.765	2.613		18.445	8.272		16.769	1.732
16.804	3.302		16.798	2.548		18.482	8.821		16.802	2.345
16.837	3.626		16.831	2.984		18.519	8.99		16.835	2.569
16.87	3.461		16.865	3.115		18.555	8.89		16.869	2.358
16.904	3.169		16.898	2.982		18.592	9.362		16.902	1.147
16.937	3.231		16.931	2.44		18.629	9.281		16.935	2.644
16.97	3.077		16.965	2.446		18.665	8.977		16.969	1.689
17.004	3.003		16.998	3.564		18.702	7.883		17.002	2.124
17.037	3.553		17.031	2.631		18.739	9.81		17.035	2.751
17.07	3.127		17.065	2.867		18.775	8.492		17.069	2.198
17.104	3.224		17.098	2.749		18.812	8.671		17.102	2.116
17.137	3.09		17.131	2.108		18.849	8.689		17.135	1.742
17.17	3.247		17.165	2.084		18.885	8.349		17.169	2.29
17.204	3.222		17.198	2.502		18.922	8.941		17.202	2.01
17.237	2.859		17.231	2.425		18.959	8.985		17.235	2.234
17.271	3.129		17.265	2.655		18.995	9.096		17.269	2.712
17.304	3.619		17.298	2.39		19.032	9.367		17.302	2.106
17.337	3.801		17.331	2.73		19.069	10.687		17.335	2.431
17.371	2.953		17.365	2.366		19.105	11.143		17.369	2.427
17.404	2.594		17.398	1.988		19.142	13.651		17.402	2.167
17.437	3.53		17.431	2.47		19.179	17.692		17.435	2.031
17.471	3.372		17.465	2.948		19.215	22.156		17.469	2.152
17.504	2.772		17.498	2.65		19.252	28.384		17.502	1.667
17.537	3.461		17.531	2.532		19.289	35.104		17.535	2.429
17.571	2.856		17.565	2.497		19.325	41.275		17.569	2.451
17.604	3.215		17.598	2.605		19.362	47.752		17.602	2.381
17.637	3.449		17.631	3.494		19.399	54.474		17.635	2.345
17.671	3.217		17.665	2.758		19.435	59.442		17.669	2.237
17.704	3.364		17.698	2.332		19.472	64.699		17.702	2.154
17.737	3.395		17.731	2.969		19.509	68.112		17.735	2.234
17.771	3.433		17.765	3.019		19.546	72.129		17.769	2.061
17.804	3.345		17.798	2.276		19.582	74.588		17.802	1.744
17.837	3.933		17.831	3.003		19.619	76.917		17.835	2.85
17.871	3.613		17.865	3.039		19.656	78.183		17.869	1.881
17.904	3.319		17.898	3.261		19.692	78.009		17.902	2.436
17.937	3.191		17.931	2.795		19.729	79.216		17.935	1.952
17.971	2.369		17.965	3.159		19.766	79.045		17.969	2.231
18.004	3.479		17.998	3.102		19.802	77.085		18.002	2.04
18.037	3.482		18.031	2.661		19.839	73.835		18.035	2.109
18.071	3.514		18.065	2.649		19.876	72.029		18.069	2.46
18.104	3.661		18.098	1.943		19.912	67.868		18.102	2.139
18.137	3.637		18.131	3.196		19.949	63.513		18.135	2.098
18.171	3.632		18.165	2.946		19.986	59.019		18.169	1.83
18.204	3.438		18.198	3.068		20.022	53.808		18.202	2.231
18.237	3.53		18.231	3.028		20.059	49.444		18.235	2.131
18.271	3.572		18.265	3.086		20.096	44.044		18.269	1.599
18.304	3.864		18.298	2.099		20.132	39.809		18.302	1.943
18.337	3.531		18.331	3.621		20.169	34.229		18.335	2.043
18.371	2.925		18.365	2.751		20.206	31.33		18.369	2.421
18.404	3.392		18.398	2.57		20.242	27.379		18.402	2.248
18.437	3.441		18.431	2.679		20.279	23.255		18.435	2.014
18.471	3.739		18.465	2.936		20.316	20.851		18.469	2.042
18.504	3.739		18.498	3.218		20.352	18.129		18.502	2.088
18.537	3.806		18.531	2.832		20.389	16.478		18.535	1.608
18.571	3.453		18.565	3.293		20.426	14.375		18.569	2.24
18.604	3.725		18.598	2.839		20.462	12.841		18.602	1.758
18.637	2.787		18.631	3.119		20.499	12.871		18.635	2.093
18.671	3.68		18.665	3.025		20.536	11.55		18.669	2.213
18.704	3.488		18.698	3.445		20.572	11.086		18.702	2.444
18.737	3.559		18.731	3.159		20.609	10.684		18.735	1.779
18.771	3.539		18.765	2.778		20.646	10.191		18.769	2.097
18.804	3.601		18.798	2.876		20.682	9.837		18.802	2.23
18.838	3.733		18.831	3.708		20.719	9.572		18.835	1.803
18.871	3.366		18.865	3.229		20.756	9.422		18.869	1.996
18.904	2.641		18.898	2.861		20.792	9.549		18.902	2.357
18.938	3.862		18.931	3.19		20.829	8.922		18.935	2.318
18.971	3.083		18.965	2.725		20.866	8.656		18.969	1.331
19.004	3.204		18.998	2.924		20.902	9.697		19.002	1.474
19.038	3.759		19.031	2.557		20.939	9.632		19.035	1.904
19.071	2.484		19.065	3.077		20.976	9.096		19.069	2.201
19.104	3.361		19.098	3.045		21.012	9.303		19.102	1.37
19.138	3.774		19.131	3.59		21.049	9.177		19.135	2.731
19.171	4.727		19.165	5.279		21.086	8.971		19.169	1.624
19.204	6.382		19.198	5.596		21.122	8.873		19.202	2.323
19.238	8.571		19.231	9.142		21.159	8.497		19.235	2
19.271	12.69		19.265	12.757		21.196	9.324		19.269	2.787
19.304	18.025		19.298	17.949		21.232	8.422		19.302	2.641
19.338	23.864		19.331	22.481		21.269	8.34		19.335	3.368
19.371	31.014		19.365	28.97		21.306	9.079		19.369	3.688
19.404	37.127		19.398	34.556		21.342	8.45		19.402	5.601
19.438	43.458		19.431	41.423		21.379	8.294		19.435	6.887
19.471	48.801		19.465	46.182		21.416	9.051		19.469	9.189
19.504	53.618		19.498	51.844		21.452	9.055		19.502	13.154
19.538	57.146		19.531	55.967		21.489	8.511		19.536	17.226
19.571	61.597		19.564	59.45		21.526	8.521		19.569	22.257
19.604	64.146		19.598	62.352		21.562	9.002		19.602	28.071
19.638	66.991		19.631	63.642		21.599	9.037		19.636	32.329
19.671	67.322		19.664	65.26		21.636	8.556		19.669	37.853
19.704	68.249		19.698	65.35		21.672	9.126		19.702	42.954
19.738	69.541		19.731	66.29		21.709	8.578		19.736	47.459
19.771	68.735		19.764	63.928		21.746	8.593		19.769	50.343
19.804	67.296		19.798	63.318		21.782	8.294		19.802	53.959
19.838	65.708		19.831	60.922		21.819	8.828		19.836	57.194
19.871	61.83		19.864	58.521		21.856	8.813		19.869	58.858
19.904	58.002		19.898	55.899		21.892	8.389		19.902	60.761
19.938	55.373		19.931	52.85		21.929	8.713		19.936	62.328
19.971	51.43		19.964	49.037		21.966	8.757		19.969	62.773
20.004	47.224		19.998	43.989		22.002	9.009		20.002	63.75
20.038	44.56		20.031	41.76		22.039	8.53		20.036	64.161
20.071	41.192		20.064	38.724		22.076	8.804		20.069	63.579
20.104	38.241		20.098	36.218		22.112	9.151		20.102	61.138
20.138	35.466		20.131	34.387		22.149	8.26		20.136	60.173
20.171	33.168		20.164	32.008		22.186	8.834		20.169	57.293
20.204	30.86		20.198	31.051		22.222	9.11		20.202	53.823
20.238	29.687		20.231	29.424		22.259	8.901		20.236	50.412
20.271	27.058		20.264	27.905		22.296	9.08		20.269	46.055
20.305	26.28		20.298	25.646		22.332	8.952		20.302	41.796
20.338	24.341		20.331	25.248		22.369	8.745		20.336	37.765
20.371	22.944		20.364	22.645		22.406	8.659		20.369	33.576
20.405	20.916		20.398	22.632		22.442	9.11		20.402	30.542
20.438	20.646		20.431	20.611		22.479	8.651		20.436	27.191
20.471	18.633		20.464	19.421		22.516	9.07		20.469	22.992
20.505	16.918		20.498	17.071		22.553	8.732		20.502	19.722
20.538	16.165		20.531	16.101		22.589	8.591		20.536	16.16
20.571	15.637		20.564	14.226		22.626	9.342		20.569	14.897
20.605	14.774		20.598	13.392		22.663	8.743		20.602	11.529
20.638	13.8		20.631	11.684		22.699	8.618		20.636	10.249
20.671	12.845		20.664	10.074		22.736	9.265		20.669	8.313
20.705	11.733		20.698	9.46		22.773	8.608		20.702	7.344
20.738	11.818		20.731	7.364		22.809	9.092		20.736	6.142
20.771	10.143		20.764	7.774		22.846	8.985		20.769	4.301
20.805	9.9		20.798	6.091		22.883	8.284		20.802	4.39
20.838	9.231		20.831	6.007		22.919	8.316		20.836	4.421
20.871	8.331		20.864	5.133		22.956	8.613		20.869	3.264
20.905	7.38		20.898	4.59		22.993	8.683		20.902	3.565
20.938	7.654		20.931	4.114		23.029	8.741		20.936	2.457
20.971	6.574		20.964	4.558		23.066	8.559		20.969	3.135
21.005	6.366		20.998	3.785		23.103	8.619		21.002	2.762
21.038	6.667		21.031	3.474		23.139	9.298		21.036	2.875
21.071	5.213		21.064	3.942		23.176	8.86		21.069	2.423
21.105	5.127		21.098	3.814		23.213	8.471		21.102	1.984
21.138	4.603		21.131	2.912		23.249	9.077		21.136	2.001
21.171	5.042		21.164	3.113		23.286	9.084		21.169	1.592
21.205	4.282		21.198	3.645		23.323	8.665		21.202	1.561
21.238	4.503		21.231	3.667		23.359	8.348		21.236	2.887
21.271	3.853		21.264	3.559		23.396	9.152		21.269	2.053
21.305	4.044		21.298	3.132		23.433	8.663		21.302	2.572
21.338	4.068		21.331	3.148		23.469	8.71		21.336	2.058
21.371	4.034		21.364	3.21		23.506	8.694		21.369	2.818
21.405	3.871		21.398	2.914		23.543	9.039		21.402	2.217
21.438	3.522		21.431	3.496		23.579	8.741		21.436	1.906
21.471	4.63		21.464	3.407		23.616	8.441		21.469	1.916
21.505	3.947		21.498	2.763		23.653	8.976		21.502	1.977
21.538	3.333		21.531	2.931		23.689	8.796		21.536	1.933
21.571	3.459		21.564	2.636		23.726	8.617		21.569	1.758
21.605	3.789		21.598	2.81		23.763	9.318		21.602	2.334
21.638	4.059		21.631	3.296		23.799	9.032		21.636	1.965
21.671	4.101		21.664	2.682		23.836	9.257		21.669	1.873
21.705	4.065		21.698	2.823		23.873	8.86		21.702	1.75
21.738	3.939		21.731	3.035		23.909	8.398		21.736	2.444
21.772	3.514		21.764	2.956		23.946	9.132		21.769	2.842
21.805	3.53		21.798	3.114		23.983	8.829		21.802	1.925
21.838	3.308		21.831	3.731		24.019	8.938		21.836	1.965
21.872	3.058		21.864	3.235		24.056	8.585		21.869	1.14
21.905	3.792		21.898	3.361		24.093	8.561		21.902	2.37
21.938	3.487		21.931	3.245		24.129	9.938		21.936	1.888
21.972	3.877		21.964	3.344		24.166	8.25		21.969	2.38
22.005	3.604		21.998	3.071		24.203	8.156		22.002	2.121
22.038	3.223		22.031	3.9		24.239	9.13		22.036	1.757
22.072	3.688		22.064	3.364		24.276	8.56		22.069	1.644
22.105	3.186		22.098	3.094		24.313	8.833		22.102	1.303
22.138	3.363		22.131	2.541		24.349	8.814		22.136	1.641
22.172	4.154		22.164	2.883		24.386	7.918		22.169	2.119
22.205	4.029		22.198	2.627		24.423	8.242		22.202	2.658
22.238	3.533		22.231	2.974		24.459	8.706		22.236	2.045
22.272	3.934		22.264	2.805		24.496	8.996		22.269	1.458
22.305	3.437		22.298	2.953		24.533	8.941		22.302	1.217
22.338	3.852		22.331	3.758		24.569	8.991		22.336	1.633
22.372	3.497		22.364	3.397		24.606	8.6		22.369	2.249
22.405	3.643		22.398	2.997		24.643	8.929		22.402	2.243
22.438	4.217		22.431	3.287		24.679	9.085		22.436	2.081
22.472	3.222		22.464	3.683		24.716	8.25		22.469	2.637
22.505	3.584		22.498	4.123		24.753	8.524		22.503	1.74
22.538	4.239		22.531	2.625		24.789	8.908		22.536	1.779
22.572	4.054		22.564	2.733		24.826	8.532		22.569	1.444
22.605	3.741		22.597	3.134		24.863	8.248		22.603	2.243
22.638	3.632		22.631	3.196		24.899	7.875		22.636	2.078
22.672	3.753		22.664	3.504		24.936	9.124		22.669	2.043
22.705	3.016		22.697	3.179		24.973	9.161		22.703	2.365
22.738	4.248		22.731	5.15		25.009	8.762		22.736	1.755
22.772	3.542		22.764	3.643		25.046	8.978		22.769	1.482
22.805	3.915		22.797	3.786		25.083	9.064		22.803	2.426
22.838	3.534		22.831	3.9		25.119	9.413		22.836	2.12
22.872	3.693		22.864	3.224		25.156	9.248		22.869	2.502
22.905	3.221		22.897	3.004		25.193	9.114		22.903	1.164
22.938	4.049		22.931	3.183		25.229	8.969		22.936	2.022
22.972	3.656		22.964	3.582		25.266	8.971		22.969	1.815
23.005	3.64		22.997	3.178		25.303	9.18		23.003	2.303
23.038	3.439		23.031	3.293		25.339	9.27		23.036	1.589
23.072	3.635		23.064	3.311		25.376	9.021		23.069	2.5
23.105	3.229		23.097	3.144		25.413	8.853		23.103	1.884
23.138	3.341		23.131	2.506		25.449	8.984		23.136	2.215
23.172	3.64		23.164	3.747		25.486	8.933		23.169	2.36
23.205	3.348		23.197	3.207		25.523	8.675		23.203	1.746
23.238	3.524		23.231	3.132		25.56	8.702		23.236	1.585
23.272	3.77		23.264	3.135		25.596	8.599		23.269	2.647
23.305	3.648		23.297	2.689		25.633	9.245		23.303	1.185
23.339	3.005		23.331	2.978		25.67	9.477		23.336	1.627
23.372	2.57		23.364	2.998		25.706	8.613		23.369	1.709
23.405	3.255		23.397	2.443		25.743	8.619		23.403	1.871
23.439	2.007		23.431	2.822		25.78	9.055		23.436	1.631
23.472	3.006		23.464	2.635		25.816	8.934		23.469	2.214
23.505	2.763		23.497	2.107		25.853	9.291		23.503	1.692
23.539	3.038		23.531	1.488		25.89	9.139		23.536	2.282
23.572	3.22		23.564	2.423		25.926	9.194		23.569	1.822
23.605	2.652		23.597	2.112		25.963	9.186		23.603	1.637
23.639	2.743		23.631	2.585		26	10.399		23.636	2.337
23.672	3.092		23.664	1.98		26.036	9.06		23.669	1.538
23.705	2.597		23.697	2.258		26.073	8.762		23.703	1.502
23.739	2.811		23.731	2.033		26.11	9.034		23.736	2.055
23.772	3.468		23.764	2.653		26.146	8.949		23.769	1.266
23.805	4.117		23.797	2.297		26.183	8.596		23.803	1.302
23.839	3.82		23.831	3.042		26.22	9.115		23.836	1.861
23.872	3.804		23.864	2.372		26.256	9.048		23.869	1.417
23.905	4.091		23.897	2.61		26.293	9.379		23.903	1.169
23.939	3.625		23.931	2.655		26.33	8.577		23.936	1.794
23.972	4.274		23.964	2.885		26.366	9.004		23.969	1.961
24.005	4.598		23.997	2.818		26.403	9.059		24.003	1.312
24.039	4.45		24.031	2.452		26.44	8.663		24.036	1.518
24.072	4.409		24.064	2.842		26.476	8.886		24.069	2.464
24.105	4.448		24.097	2.754		26.513	8.814		24.103	2.006
24.139	4.548		24.131	2.953		26.55	8.726		24.136	2.002
24.172	4.56		24.164	3.163		26.586	8.817		24.169	1.54
24.205	4.647		24.197	3.156		26.623	8.882		24.203	1.549
24.239	4.647		24.231	3.394		26.66	8.993		24.236	1.876
24.272	4.332		24.264	3.444		26.696	8.996		24.269	2.681
24.305	4.852		24.297	2.549		26.733	8.696		24.303	2.105
24.339	4.232		24.331	3.294		26.77	8.782		24.336	1.72
24.372	3.636		24.364	3.151		26.806	8.902		24.369	1.111
24.405	4.017		24.397	3.124		26.843	8.907		24.403	1.764
24.439	3.868		24.431	3.424		26.88	8.823		24.436	1.82
24.472	4.152		24.464	3.105		26.916	9.06		24.469	1.176
24.505	3.813		24.497	3.392		26.953	9.382		24.503	1.736
24.539	4.616		24.531	3.346		26.99	10.022		24.536	1.82
24.572	3.56		24.564	2.797		27.026	9.075		24.569	1.776
24.605	3.885		24.597	2.865		27.063	9.067		24.603	1.498
24.639	3.419		24.631	2.808		27.1	8.693		24.636	1.335
24.672	4.197		24.664	3.093		27.136	8.761		24.669	1.554
24.705	3.475		24.697	3.551		27.173	9.159		24.703	1.566
24.739	4.068		24.731	2.776		27.21	9.788		24.736	2.025
24.772	3.447		24.764	3.485		27.246	8.68		24.769	1.67
24.806	3.613		24.797	3.224		27.283	8.103		24.803	1.656
24.839	2.923		24.831	2.225		27.32	9.176		24.836	1.6
24.872	3.359		24.864	2.744		27.356	8.171		24.869	2.472
24.906	3.752		24.897	2.946		27.393	9.108		24.903	1.368
24.939	3.323		24.931	3.756		27.43	9.002		24.936	2.367
24.972	3.522		24.964	3.167		27.466	8.65		24.969	1.497
25.006	3.257		24.997	3.274		27.503	8.865		25.003	1.847
25.039	3.715		25.031	2.925		27.54	8.817		25.036	1.584
25.072	2.961		25.064	3.294		27.576	8.44		25.069	2.245
25.106	3.277		25.097	2.732		27.613	8.98		25.103	1.897
25.139	3.7		25.131	3.415		27.65	8.633		25.136	2.439
25.172	3.505		25.164	3.01		27.686	8.969		25.169	1.922
25.206	3.397		25.197	3.122		27.723	8.948		25.203	1.969
25.239	2.835		25.231	2.977		27.76	9.41		25.236	1.713
25.272	3.104		25.264	3.269		27.796	8.754		25.269	1.643
25.306	3.608		25.297	3.694		27.833	9.274		25.303	1.787
25.339	3.123		25.331	2.372		27.87	8.889		25.336	1.935
25.372	3.517		25.364	3.589		27.906	9.086		25.369	1.52
25.406	3.526		25.397	2.438		27.943	9.106		25.403	1.34
25.439	3.466		25.431	3.489		27.98	8.455		25.436	2.267
25.472	3.754		25.464	2.827		28.016	9.043		25.469	1.892
25.506	3.778		25.497	3.043		28.053	8.821		25.503	1.573
25.539	3.439		25.53	2.393		28.09	8.452		25.536	1.646
25.572	3.662		25.564	2.971		28.126	9.417		25.57	2.388
25.606	3.098		25.597	2.981		28.163	9.022		25.603	1.956
25.639	3.112		25.63	3.039		28.2	8.871		25.636	1.995
25.672	3.778		25.664	2.696		28.236	8.651		25.67	1.708
25.706	3.504		25.697	3.126		28.273	8.773		25.703	2.006
25.739	3.905		25.73	3.92		28.31	8.968		25.736	2.239
25.772	3.213		25.764	2.781		28.346	9.251		25.77	1.679
25.806	2.926		25.797	2.998		28.383	8.648		25.803	1.867
25.839	3.765		25.83	2.386		28.42	9.005		25.836	1.939
25.872	3.459		25.864	3.112		28.456	9.162		25.87	2.583
25.906	3.831		25.897	2.921		28.493	9.161		25.903	2.209
25.939	4.226		25.93	2.575		28.53	8.56		25.936	1.994
25.972	3.7		25.964	3.412		28.567	9.729		25.97	2.077
26.006	3.193		25.997	3.039		28.603	9.31		26.003	1.976
26.039	2.95		26.03	2.851		28.64	9.454		26.036	3.029
26.072	3.909		26.064	3.18		28.677	9.292		26.07	2.005
26.106	3.714		26.097	3.01		28.713	8.573		26.103	2.256
26.139	4.124		26.13	2.791		28.75	9.174		26.136	1.955
26.172	2.793		26.164	3.132		28.787	9.277		26.17	2.072
26.206	3.64		26.197	3.076		28.823	9.207		26.203	1.783
26.239	3.322		26.23	3.544		28.86	10.21		26.236	2.31
26.273	3.522		26.264	2.727		28.897	8.971		26.27	2.089
26.306	3.463		26.297	2.979		28.933	8.736		26.303	2.102
26.339	3.466		26.33	3.212		28.97	8.295		26.336	2.256
26.373	3.728		26.364	3.308		29.007	9.436		26.37	3.174
26.406	4.188		26.397	3.345		29.043	8.927		26.403	2.089
26.439	4.27		26.43	2.496		29.08	9.027		26.436	2.425
26.473	2.921		26.464	3.579		29.117	9.482		26.47	2.538
26.506	3.594		26.497	3.068		29.153	9.189		26.503	1.96
26.539	4.009		26.53	2.832		29.19	8.287		26.536	2.11
26.573	3.574		26.564	3.259		29.227	8.906		26.57	2.176
26.606	3.317		26.597	2.397		29.263	9.484		26.603	2.429
26.639	4.205		26.63	2.563		29.3	9.114		26.636	1.956
26.673	3.468		26.664	3.249		29.337	8.876		26.67	2.428
26.706	3.937		26.697	3.472		29.373	8.657		26.703	2.597
26.739	3.636		26.73	3.473		29.41	9.189		26.736	1.671
26.773	3.833		26.764	2.927		29.447	8.918		26.77	2.124
26.806	3.326		26.797	3.418		29.483	9.219		26.803	2.186
26.839	3.47		26.83	3.161		29.52	9.145		26.836	2.186
26.873	3.812		26.864	2.503		29.557	8.495		26.87	2.193
26.906	3.733		26.897	3.078		29.593	8.852		26.903	2.223
26.939	3.475		26.93	2.815		29.63	8.509		26.936	2.19
26.973	3.562		26.964	3.208		29.667	9.053		26.97	2.223
27.006	4.245		26.997	3.252		29.703	8.968		27.003	2.28
27.039	3.691		27.03	2.222		29.74	7.718		27.036	2.089
27.073	4.171		27.064	3.278		29.777	8.998		27.07	1.647
27.106	3.474		27.097	2.96		29.813	9.439		27.103	2.088
27.139	3.886		27.13	3.256		29.85	8.819		27.136	2.614
27.173	2.482		27.164	2.756		29.887	8.53		27.17	2.292
27.206	3.055		27.197	2.821		29.923	9.026		27.203	1.756
27.239	4.098		27.23	3.599		29.96	8.889		27.236	2.401
27.273	3.75		27.264	2.827					27.27	2.048
27.306	3.935		27.297	3.529					27.303	1.655
27.339	3.108		27.33	3.45					27.336	2.111
27.373	4.071		27.364	2.457					27.37	2.54
27.406	3.541		27.397	3.397					27.403	2.593
27.439	2.834		27.43	2.771					27.436	2.38
27.473	3.548		27.464	3.047					27.47	2.212
27.506	3.696		27.497	3.201					27.503	2.242
27.539	4.122		27.53	3.231					27.536	2.442
27.573	3.624		27.564	3.272					27.57	2.592
27.606	3.487		27.597	2.85					27.603	2.681
27.639	3.395		27.63	2.855					27.636	2.091
27.673	3.475		27.664	3.241					27.67	2.18
27.706	3.49		27.697	2.898					27.703	2.507
27.739	3.798		27.73	3.64					27.736	2.03
27.773	4.501		27.764	3.091					27.77	2.575
27.806	3.598		27.797	3.481					27.803	1.442
27.84	3.748		27.83	3.85					27.836	1.988
27.873	3.555		27.864	3.014					27.87	2.296
27.906	3.704		27.897	3.616					27.903	2.015
27.94	2.542		27.93	2.817					27.936	1.923
27.973	3.776		27.964	3.179					27.97	2.794
28.006	2.974		27.997	3.557					28.003	1.957
28.04	3.407		28.03	3.122					28.036	2.118
28.073	3.657		28.064	3.495					28.07	2.241
28.106	4.066		28.097	2.963					28.103	2.322
28.14	3.362		28.13	2.911					28.136	1.46
28.173	3.863		28.164	3.463					28.17	2.435
28.206	3.426		28.197	3.109					28.203	2.126
28.24	3.85		28.23	3.353					28.236	2.417
28.273	3.671		28.264	2.988					28.27	1.626
28.306	3.522		28.297	2.598					28.303	2.461
28.34	2.67		28.33	3.661					28.336	2.008
28.373	3.965		28.364	3.274					28.37	2.489
28.406	3.36		28.397	3.202					28.403	1.837
28.44	3.789		28.43	2.085					28.436	2.454
28.473	3.853		28.464	3.39					28.47	1.28
28.506	3.705		28.497	2.989					28.503	2.278
28.54	4.071		28.53	2.69					28.537	1.442
28.573	3.081		28.563	3.092					28.57	1.935
28.606	3.554		28.597	3.403					28.603	2.14
28.64	3.837		28.63	2.726					28.637	2.351
28.673	3.052		28.663	3.693					28.67	1.438
28.706	3.865		28.697	3.423					28.703	2.184
28.74	4.302		28.73	3.667					28.737	1.861
28.773	3.491		28.763	2.714					28.77	2.33
28.806	3.597		28.797	3.316					28.803	1.58
28.84	3.438		28.83	3.235					28.837	2.396
28.873	3.577		28.863	3.097					28.87	1.92
28.906	4.084		28.897	3.035					28.903	2.384
28.94	3.287		28.93	2.992					28.937	2.2
28.973	3.477		28.963	3.461					28.97	2.226
29.006	3.599		28.997	2.911					29.003	2.016
29.04	3.314		29.03	3.229					29.037	1.824
29.073	3.511		29.063	2.84					29.07	2.246
29.106	3.541		29.097	2.996					29.103	1.763
29.14	3.704		29.13	3.192					29.137	2.154
29.173	3.29		29.163	3.493					29.17	1.942
29.206	3.866		29.197	3.064					29.203	2.144
29.24	3.755		29.23	3.417					29.237	2.436
29.273	3.688		29.263	3.293					29.27	1.724
29.307	3.551		29.297	3.359					29.303	1.925
29.34	3.44		29.33	4.217					29.337	2.219
29.373	3.49		29.363	2.68					29.37	1.468
29.407	2.76		29.397	3.479					29.403	2.01
29.44	3.777		29.43	1.887					29.437	1.682
29.473	3.148		29.463	2.838					29.47	2.472
29.507	3.964		29.497	2.955					29.503	1.427
29.54	3.809		29.53	3.029					29.537	1.866
29.573	3.649		29.563	3.312					29.57	1.699
29.607	3.668		29.597	3.022					29.603	1.39
29.64	3.147		29.63	3.558					29.637	1.743
29.673	3.692		29.663	3.055					29.67	2.246
29.707	4.132		29.697	3.442					29.703	1.697
29.74	4.219		29.73	3.231					29.737	2.381
29.773	4.003		29.763	3.123					29.77	1.341
29.807	3.83		29.797	3.232					29.803	1.836
29.84	3.608		29.83	2.998					29.837	1.379
29.873	3.151		29.863	3.25					29.87	2.353
29.907	3.738		29.897	3.609					29.903	1.987
29.94	3.163		29.93	3.525					29.937	1.98
29.973	4.034		29.963	3.713					29.97	1.411

## Sheet: Figure 6h
PsAlgB comparisons with ATP
PsBphP1 (Pfr) + PsAlgB			PsBphP1 (Pr) + PsAlgB			PsAlgB
Elution Volume (ml)	mAU		Elution Volume (ml)	mAU		Elution Volume (ml)	mAU
0	3.672		0	2.934		0	1.722
0.037	2.793		0.033	2.084		0.033	1.392
0.073	3.791		0.067	3.082		0.067	2.434
0.11	3.439		0.1	4.265		0.1	2.427
0.147	3.79		0.133	3.898		0.133	1.403
0.183	3.927		0.167	3.689		0.167	1.803
0.22	3.94		0.2	3.808		0.2	2.98
0.257	3.855		0.233	3.44		0.233	1.503
0.293	3.124		0.267	3.366		0.267	1.557
0.33	3.129		0.3	3.405		0.3	1.756
0.367	3.427		0.333	3.216		0.333	1.802
0.403	3.814		0.367	3.416		0.367	2.422
0.44	3.825		0.4	4.467		0.4	2.069
0.477	3.23		0.433	3.198		0.433	1.875
0.513	3.933		0.467	3.125		0.467	2.406
0.55	3.509		0.5	3.55		0.5	1.979
0.587	4.046		0.533	3.613		0.533	2.283
0.623	3.022		0.567	3.675		0.567	1.471
0.66	3.774		0.6	2.652		0.6	1.754
0.697	3.372		0.633	3.379		0.633	1.894
0.733	3.792		0.667	2.952		0.667	1.807
0.77	3.811		0.7	3.351		0.7	1.869
0.807	3.433		0.733	3.488		0.733	1.85
0.843	3.914		0.767	2.95		0.767	1.519
0.88	3.009		0.8	3.394		0.8	2.292
0.917	4.417		0.833	3.032		0.833	1.538
0.953	3.218		0.867	2.993		0.867	2.51
0.99	3.67		0.9	3.081		0.9	2.412
1.027	3.534		0.933	3.004		0.933	2.179
1.063	3.506		0.967	3.464		0.967	2.217
1.1	3.499		1	3.979		1	1.2
1.137	3.213		1.033	3.377		1.033	1.591
1.173	3.953		1.067	3.392		1.067	2.217
1.21	3.133		1.1	3.37		1.1	1.332
1.247	3.639		1.133	3.323		1.133	1.766
1.283	3.532		1.167	3.189		1.167	1.856
1.32	3.305		1.2	3.005		1.2	1.727
1.357	4.033		1.233	3.781		1.233	1.29
1.393	3.405		1.267	3.377		1.267	2.127
1.43	4.142		1.3	4.216		1.3	2.18
1.467	3.078		1.333	3.299		1.333	1.707
1.504	3.322		1.367	3.344		1.367	1.922
1.54	3.739		1.4	3.297		1.4	2.421
1.577	4.085		1.433	2.73		1.433	2.157
1.614	3.899		1.467	3.316		1.467	1.902
1.65	2.932		1.5	3.58		1.5	1.211
1.687	3.585		1.533	3.984		1.533	1.888
1.724	3.477		1.566	3.299		1.566	1.751
1.76	3.918		1.6	3.917		1.6	2.222
1.797	4.067		1.633	3.636		1.633	1.938
1.834	4.117		1.666	2.625		1.666	1.867
1.87	4.093		1.7	2.935		1.7	2.408
1.907	3.826		1.733	3.286		1.733	1.951
1.944	3.639		1.766	3.675		1.766	1.904
1.98	3.101		1.8	4.279		1.8	1.637
2.017	3.712		1.833	3.112		1.833	1.63
2.054	3.359		1.866	3.395		1.866	1.427
2.09	3.47		1.9	3.311		1.9	2.295
2.127	3.439		1.933	3.406		1.933	1.299
2.164	3.342		1.966	2.423		1.966	2.054
2.2	3.911		2	3.12		2	2.097
2.237	3.841		2.033	4.002		2.033	2.022
2.274	3.25		2.066	3.035		2.066	2.18
2.31	4.544		2.1	2.78		2.1	1.633
2.347	3.482		2.133	2.446		2.133	2.219
2.384	3.9		2.166	2.915		2.166	1.716
2.42	3.433		2.2	3.058		2.2	2.16
2.457	3.282		2.233	2.955		2.233	2.466
2.494	4.352		2.266	2.959		2.266	2.493
2.53	3.833		2.3	2.825		2.3	2.212
2.567	3.68		2.333	2.734		2.333	2.459
2.604	3.654		2.366	2.945		2.366	1.656
2.64	4.111		2.4	3.319		2.4	2.903
2.677	3.578		2.433	3.015		2.433	2.399
2.714	3.63		2.466	3.196		2.466	1.853
2.75	3.955		2.5	3.619		2.5	2.185
2.787	3.537		2.533	3.473		2.533	2.323
2.824	4.128		2.566	3.17		2.566	1.808
2.86	3.94		2.6	3.617		2.6	1.919
2.897	3.578		2.633	2.981		2.633	1.735
2.934	3.757		2.666	3.211		2.666	2.312
2.97	3.382		2.7	3.78		2.7	1.911
3.007	3.507		2.733	3.252		2.733	2.177
3.044	4.127		2.766	3.156		2.766	2.21
3.08	3.057		2.8	2.781		2.8	1.612
3.117	3.046		2.833	2.859		2.833	2.101
3.154	3.302		2.866	2.989		2.866	1.834
3.19	3.403		2.9	2.722		2.9	1.804
3.227	3.613		2.933	3.601		2.933	2.227
3.264	4.004		2.966	3.335		2.966	2.69
3.3	4.219		3	2.818		3	2.22
3.337	3.589		3.033	2.592		3.033	1.434
3.374	3.424		3.066	2.804		3.066	2.254
3.41	3.189		3.1	2.62		3.1	3.135
3.447	3.816		3.133	3.05		3.133	1.79
3.484	3.618		3.166	3.119		3.166	2.295
3.52	3.236		3.2	2.64		3.2	1.703
3.557	3.605		3.233	2.905		3.233	2.223
3.594	3.26		3.266	3.363		3.266	2.036
3.63	3.517		3.3	3.593		3.3	2.221
3.667	3.162		3.333	3.056		3.333	1.952
3.704	3.665		3.366	3.027		3.366	2.063
3.74	4.173		3.4	3.256		3.4	2.387
3.777	3.587		3.433	3.08		3.433	2.182
3.814	3.632		3.466	3.372		3.466	2.073
3.85	3.853		3.5	3.294		3.5	2.388
3.887	3.028		3.533	3.212		3.533	2.206
3.924	3.103		3.566	3.562		3.566	2.22
3.96	4.66		3.6	3.867		3.6	2.447
3.997	4.024		3.633	3.416		3.633	1.767
4.034	3.415		3.666	3.016		3.666	1.743
4.07	3.77		3.7	2.562		3.7	2.86
4.107	3.381		3.733	2.663		3.733	1.964
4.144	3.394		3.766	3.007		3.766	2.49
4.18	3.505		3.8	2.914		3.8	2.503
4.217	3.829		3.833	3.14		3.833	2.063
4.254	4.447		3.866	3.314		3.866	1.914
4.29	2.965		3.9	3.817		3.9	2.612
4.327	4.06		3.933	3.4		3.933	1.919
4.364	3.261		3.966	2.879		3.966	2.546
4.4	3.735		4	2.867		4	2.51
4.437	3.787		4.033	3.5		4.033	2.039
4.474	3.902		4.066	3.147		4.066	2.098
4.511	3.874		4.1	3.433		4.1	1.695
4.547	3.353		4.133	2.925		4.133	3.101
4.584	3.921		4.166	3.584		4.166	2.15
4.621	2.852		4.2	3.251		4.2	2.511
4.657	3.698		4.233	3.62		4.233	2.32
4.694	3.268		4.266	3.024		4.266	2.238
4.731	3.924		4.3	3.334		4.3	3.17
4.767	3.295		4.333	3.086		4.333	2.166
4.804	3.858		4.366	2.948		4.366	1.577
4.841	3.766		4.4	2.606		4.4	2.376
4.877	3.911		4.433	2.986		4.433	1.672
4.914	3.967		4.466	3.713		4.466	1.883
4.951	3.497		4.5	2.682		4.5	1.777
4.987	3.462		4.533	3.74		4.533	2.632
5.024	3.755		4.566	3.134		4.566	2.67
5.061	3.306		4.599	3.185		4.599	2.835
5.097	3.892		4.633	3.044		4.633	2.35
5.134	3.365		4.666	3.251		4.666	1.405
5.171	3.52		4.699	2.875		4.699	2.594
5.207	3.629		4.733	3.05		4.733	2.097
5.244	3.828		4.766	3.306		4.766	2.083
5.281	3.205		4.799	3.562		4.799	2.08
5.317	3.61		4.833	3.481		4.833	2.134
5.354	3.354		4.866	3.702		4.866	2.166
5.391	4.261		4.899	3.536		4.899	1.72
5.427	2.978		4.933	3.449		4.933	1.808
5.464	3.156		4.966	3.427		4.966	2.183
5.501	3.286		4.999	3.79		4.999	1.986
5.537	4.054		5.033	3.716		5.033	2.527
5.574	3.264		5.066	4.103		5.066	1.82
5.611	4.483		5.099	3.99		5.099	2.749
5.647	3.485		5.133	3.536		5.133	1.802
5.684	3.362		5.166	3.244		5.166	2.56
5.721	3.31		5.199	3.291		5.199	2.241
5.757	3.487		5.233	3.089		5.233	2.607
5.794	3.64		5.266	2.903		5.266	1.688
5.831	4.172		5.299	3.908		5.299	2.544
5.867	4.189		5.333	3.684		5.333	1.996
5.904	2.84		5.366	4.196		5.366	1.952
5.941	3.615		5.399	3.078		5.399	2.388
5.977	3.222		5.433	3.333		5.433	2.795
6.014	3.788		5.466	3.378		5.466	2.691
6.051	3.361		5.499	4.123		5.499	1.136
6.087	3.467		5.533	4.162		5.533	1.952
6.124	3.419		5.566	4.006		5.566	2.254
6.161	2.531		5.599	4.361		5.599	3.013
6.197	3.446		5.633	3.702		5.633	1.93
6.234	3.308		5.666	3.742		5.666	1.956
6.271	3.656		5.699	3.612		5.699	1.708
6.307	4.193		5.733	3.244		5.733	2.638
6.344	3.581		5.766	4.15		5.766	2.006
6.381	3.407		5.799	3.869		5.799	2.459
6.417	3.081		5.833	3.675		5.833	2.267
6.454	3.489		5.866	3.344		5.866	2.691
6.491	2.916		5.899	3.984		5.899	2.306
6.527	3.595		5.933	4.113		5.933	1.317
6.564	2.72		5.966	3.574		5.966	2.164
6.601	3.524		5.999	3.552		5.999	2.936
6.637	3.931		6.033	3.695		6.033	1.921
6.674	4.039		6.066	4.306		6.066	2.511
6.711	3.974		6.099	3.676		6.099	2.185
6.747	3.355		6.133	3.522		6.133	2.589
6.784	2.741		6.166	4.07		6.166	2.349
6.821	3.223		6.199	3.513		6.199	2.095
6.857	4.071		6.233	3.912		6.233	2.719
6.894	3.333		6.266	4.045		6.266	2.192
6.931	2.757		6.299	4.138		6.299	3.234
6.967	2.942		6.333	3.75		6.333	1.893
7.004	3.16		6.366	3.969		6.366	1.88
7.041	3.633		6.399	3.374		6.399	2.187
7.077	3.18		6.433	3.904		6.433	2.447
7.114	3.558		6.466	4.554		6.466	2.48
7.151	3.681		6.499	4.297		6.499	1.729
7.187	3.335		6.533	4.23		6.533	1.876
7.224	3.11		6.566	4.582		6.566	2.742
7.261	3.112		6.599	3.481		6.599	2.129
7.297	3.376		6.633	3.645		6.633	1.918
7.334	3.781		6.666	3.725		6.666	2.471
7.371	3.931		6.699	3.616		6.699	2.839
7.407	3.167		6.733	4.112		6.733	2.301
7.444	3.56		6.766	4.202		6.766	2.09
7.481	2.906		6.799	3.938		6.799	1.47
7.518	3.781		6.833	4.022		6.833	2.443
7.554	3.871		6.866	4.041		6.866	2.259
7.591	2.934		6.899	4.238		6.899	2.517
7.628	4.164		6.933	4.244		6.933	2.574
7.664	3.458		6.966	3.963		6.966	2.263
7.701	3.668		6.999	3.732		6.999	2.436
7.738	3.637		7.033	3.58		7.033	1.922
7.774	3.781		7.066	3.87		7.066	2.729
7.811	3.335		7.099	4.228		7.099	2.735
7.848	4.178		7.133	4.194		7.133	2.557
7.884	4.407		7.166	3.708		7.166	2.581
7.921	3.974		7.199	3.957		7.199	2.856
7.958	3.566		7.233	3.905		7.233	2.886
7.994	3.711		7.266	3.805		7.266	2.151
8.031	4.675		7.299	4.088		7.299	1.971
8.068	4.277		7.333	4.303		7.333	2.663
8.104	5.308		7.366	3.679		7.366	2.475
8.141	4.278		7.399	3.749		7.399	3.06
8.178	4.733		7.433	2.681		7.433	2.078
8.214	5.788		7.466	4.157		7.466	1.986
8.251	5.954		7.499	3.965		7.499	2.132
8.288	6.107		7.532	4.247		7.532	1.948
8.324	6.219		7.566	3.808		7.566	2.131
8.361	5.599		7.599	4.613		7.599	2.566
8.398	5.48		7.632	4.056		7.632	2.473
8.434	6.146		7.666	4.037		7.666	2.71
8.471	5.364		7.699	4.016		7.699	2.063
8.508	6.309		7.732	4.763		7.732	2.088
8.544	6.026		7.766	4.151		7.766	1.76
8.581	6.352		7.799	4.498		7.799	2.498
8.618	6.845		7.832	3.905		7.832	2.328
8.654	7.894		7.866	3.837		7.866	2.088
8.691	10.126		7.899	5.011		7.899	2.409
8.728	14.035		7.932	4.115		7.932	2.413
8.764	20.12		7.966	4.295		7.966	2.097
8.801	27.993		7.999	3.887		7.999	2.205
8.838	38.185		8.032	4.369		8.032	2.223
8.874	51.853		8.066	3.897		8.066	2.544
8.911	64.335		8.099	4.213		8.099	2.61
8.948	77.899		8.132	4.63		8.132	2.017
8.984	88.093		8.166	4.4		8.166	2.525
9.021	95.967		8.199	4.044		8.199	2.041
9.058	100.916		8.232	4.855		8.232	2.466
9.094	102.326		8.266	4.677		8.266	2.299
9.131	100.677		8.299	5.387		8.299	2.144
9.168	97.069		8.332	4.571		8.332	2.816
9.204	92.43		8.366	5.143		8.366	1.954
9.241	87.233		8.399	4.932		8.399	2.013
9.278	81.281		8.432	4.958		8.432	1.399
9.314	76.315		8.466	5.049		8.466	2.119
9.351	70.921		8.499	4.405		8.499	2.613
9.388	64.514		8.532	5.147		8.532	2.028
9.424	59.586		8.566	5.323		8.566	2.252
9.461	54.074		8.599	5.359		8.599	1.899
9.498	49.495		8.632	5.111		8.632	2.657
9.534	45.372		8.666	5.501		8.666	1.754
9.571	41.969		8.699	5.812		8.699	1.597
9.608	37.777		8.732	5.802		8.732	2.655
9.644	34.779		8.766	6.012		8.766	2.213
9.681	32.296		8.799	6.044		8.799	2.367
9.718	29.412		8.832	6.993		8.832	1.718
9.754	28.051		8.866	6.938		8.866	2.227
9.791	25.689		8.899	7.508		8.899	1.956
9.828	23.63		8.932	8.682		8.932	2.073
9.864	22.212		8.966	8.555		8.966	2.219
9.901	20.541		8.999	8.403		8.999	1.412
9.938	19.599		9.032	8.337		9.032	2.347
9.974	18.826		9.066	9.113		9.066	2.232
10.011	17.53		9.099	8.996		9.099	1.099
10.048	16.393		9.132	8.529		9.132	2.308
10.084	16.706		9.166	8.995		9.166	2.846
10.121	16.036		9.199	8.821		9.199	2.728
10.158	15.888		9.232	8.101		9.232	1.711
10.194	15.236		9.266	8.561		9.266	2.125
10.231	15.209		9.299	8.436		9.299	2.155
10.268	14.966		9.332	7.764		9.332	2.204
10.304	14.793		9.366	7.842		9.366	1.809
10.341	14.75		9.399	8.18		9.399	2.311
10.378	13.51		9.432	8.589		9.432	2.434
10.414	13.471		9.466	7.699		9.466	2.563
10.451	13.2		9.499	7.335		9.499	2.472
10.488	13.145		9.532	7.969		9.532	2.406
10.525	12.504		9.566	7.591		9.566	2.441
10.561	11.992		9.599	7.89		9.599	3.248
10.598	11.322		9.632	8.109		9.632	2.237
10.635	10.419		9.666	8.413		9.666	2.012
10.671	10.827		9.699	8.56		9.699	2.05
10.708	9.954		9.732	8.926		9.732	2.474
10.745	9.945		9.766	9.04		9.766	1.943
10.781	10.261		9.799	9.608		9.799	2.456
10.818	8.494		9.832	10.055		9.832	2.352
10.855	8.68		9.866	10.968		9.866	1.977
10.891	8.615		9.899	10.741		9.899	2.281
10.928	8.211		9.932	12.418		9.932	1.735
10.965	7.735		9.966	12.76		9.966	1.97
11.001	8.015		9.999	14.957		9.999	2.386
11.038	7.628		10.032	16.573		10.032	2.923
11.075	7.713		10.066	19.786		10.066	2.185
11.111	7.171		10.099	24.8		10.099	2.518
11.148	7.1		10.132	32.072		10.132	2.604
11.185	6.826		10.166	40.384		10.166	2.688
11.221	6.356		10.199	50.303		10.199	2.244
11.258	6.235		10.232	62.28		10.232	2.183
11.295	6.551		10.266	72.473		10.266	2.387
11.331	6.403		10.299	81.942		10.299	2.754
11.368	6.222		10.332	89.757		10.332	2.736
11.405	6.5		10.366	96.549		10.366	2.382
11.441	5.45		10.399	99.528		10.399	2.338
11.478	6.511		10.432	101.271		10.432	2.555
11.515	6.224		10.466	102.311		10.466	2.308
11.551	6.182		10.499	99.098		10.499	2.736
11.588	6.054		10.532	95.255		10.532	3.175
11.625	5.927		10.565	91.903		10.565	2.747
11.661	5.926		10.599	86.601		10.599	2.544
11.698	5.923		10.632	82.971		10.632	2.212
11.735	5.48		10.665	77.521		10.665	2.818
11.771	6.25		10.699	74.346		10.699	2.439
11.808	6.394		10.732	69.438		10.732	2.419
11.845	7.986		10.765	66.883		10.765	2.868
11.881	10.392		10.799	62.168		10.799	2.964
11.918	13.226		10.832	58.556		10.832	2.747
11.955	17.26		10.865	55.125		10.865	2.322
11.991	22.547		10.899	51.462		10.899	3.196
12.028	28.128		10.932	47.202		10.932	2.355
12.065	33.459		10.965	44.247		10.965	2.53
12.101	38.402		10.999	41.274		10.999	2.515
12.138	43.198		11.032	38.567		11.032	3.722
12.175	46.298		11.065	35.327		11.065	2.296
12.211	48.974		11.099	32.947		11.099	2.19
12.248	51.952		11.132	30.028		11.132	2.88
12.285	54.789		11.165	27.527		11.165	2.537
12.321	56.393		11.199	24.917		11.199	2.362
12.358	55.952		11.232	22.095		11.232	2.311
12.395	56.205		11.265	20.769		11.265	3.291
12.431	57.214		11.299	18.257		11.299	2.385
12.468	54.413		11.332	15.912		11.332	2.958
12.505	52.963		11.365	14.962		11.365	2.271
12.541	51.713		11.399	13.541		11.399	2.627
12.578	48.85		11.432	12.588		11.432	2.989
12.615	47.143		11.465	11.189		11.465	2.968
12.651	44.362		11.499	9.715		11.499	3.725
12.688	41.961		11.532	9.121		11.532	3.016
12.725	39.628		11.565	9.53		11.565	2.693
12.761	37.969		11.599	8.845		11.599	2.583
12.798	35.853		11.632	8.106		11.632	3.038
12.835	33.734		11.665	8.675		11.665	3.333
12.871	31.185		11.699	9.673		11.699	3.512
12.908	29.876		11.732	10.109		11.732	3.068
12.945	28.002		11.765	11.854		11.765	3.866
12.981	25.957		11.799	13.396		11.799	5.083
13.018	24.704		11.832	16.897		11.832	7.279
13.055	23.214		11.865	20.182		11.865	8.437
13.091	22.634		11.899	22.76		11.899	11.333
13.128	21.53		11.932	25.796		11.932	14.972
13.165	19.82		11.965	29.442		11.965	17.539
13.201	18.344		11.999	32.572		11.999	21.412
13.238	18.103		12.032	35.409		12.032	25.622
13.275	17.106		12.065	37.885		12.065	29.816
13.311	15.363		12.099	41.928		12.099	33.451
13.348	14.398		12.132	43.383		12.132	36.242
13.385	14.218		12.165	44.799		12.165	39.318
13.421	13.803		12.199	46.759		12.199	41.798
13.458	12.48		12.232	47.066		12.232	43.247
13.495	11.809		12.265	48.42		12.265	46.069
13.532	10.697		12.299	48.87		12.299	48.632
13.568	10.704		12.332	49.985		12.332	51.326
13.605	9.72		12.365	49.67		12.365	52.92
13.642	10.294		12.399	50.437		12.399	54.297
13.678	9.718		12.432	50.978		12.432	55.917
13.715	8.683		12.465	49.88		12.465	55.659
13.752	8.48		12.499	49.514		12.499	54.426
13.788	8.756		12.532	48.447		12.532	53.661
13.825	8.385		12.565	48.473		12.565	52.442
13.862	7.58		12.599	47.279		12.599	50.165
13.898	7.099		12.632	45.908		12.632	47.244
13.935	6.262		12.665	45.543		12.665	45.383
13.972	6.51		12.699	43.913		12.699	43.355
14.008	5.668		12.732	41.838		12.732	41.085
14.045	6.013		12.765	40.095		12.765	38.521
14.082	5.74		12.799	38.966		12.799	38.392
14.118	6.544		12.832	37.528		12.832	34.715
14.155	5.287		12.865	35.981		12.865	32.837
14.192	5.808		12.899	34.177		12.899	31.905
14.228	6.197		12.932	33.029		12.932	29.722
14.265	5.359		12.965	30.806		12.965	28.561
14.302	4.723		12.999	29.61		12.999	26.616
14.338	5.398		13.032	27.985		13.032	25.485
14.375	5.362		13.065	27.02		13.065	23.276
14.412	4.909		13.099	26.013		13.099	22.941
14.448	4.473		13.132	25.368		13.132	20.727
14.485	4.389		13.165	23.655		13.165	20.366
14.522	4.246		13.199	22.314		13.199	18.835
14.558	4.748		13.232	21.146		13.232	16.635
14.595	4.569		13.265	19.527		13.265	15.948
14.632	4.172		13.299	19.207		13.299	14.753
14.668	4.719		13.332	17.284		13.332	14.322
14.705	4.368		13.365	17.259		13.365	13.443
14.742	4.032		13.399	15.855		13.399	12.457
14.778	4.517		13.432	14.991		13.432	12.46
14.815	3.778		13.465	14.62		13.465	11.024
14.852	3.868		13.499	14.518		13.499	10.887
14.888	4.108		13.532	13.293		13.532	9.766
14.925	4.062		13.565	12.759		13.565	9.957
14.962	4.245		13.598	12.288		13.598	8.541
14.998	4.432		13.632	11.478		13.632	8.388
15.035	4.114		13.665	10.953		13.665	8.365
15.072	3.822		13.698	11.776		13.698	7.167
15.108	3.557		13.732	10.757		13.732	7.63
15.145	3.325		13.765	9.869		13.765	7.332
15.182	3.604		13.798	10.272		13.798	5.991
15.218	3.617		13.832	8.749		13.832	6.733
15.255	3.712		13.865	9.065		13.865	6.103
15.292	3.261		13.898	8.298		13.898	5.959
15.328	3.731		13.932	8.832		13.932	5.491
15.365	3.662		13.965	8.26		13.965	5.055
15.402	3.495		13.998	7.566		13.998	4.849
15.438	3.811		14.032	7.114		14.032	4.744
15.475	4.16		14.065	7.308		14.065	4.036
15.512	4.072		14.098	6.729		14.098	4.887
15.548	3.548		14.132	7.579		14.132	3.624
15.585	4.231		14.165	6.404		14.165	4.58
15.622	3.944		14.198	6.183		14.198	3.876
15.658	3.608		14.232	6.185		14.232	4.144
15.695	3.886		14.265	5.73		14.265	4.117
15.732	3.752		14.298	5.657		14.298	4.349
15.768	3.884		14.332	5.9		14.332	3.99
15.805	3.889		14.365	6.15		14.365	3.109
15.842	3.4		14.398	5.499		14.398	4.502
15.878	3.57		14.432	5.172		14.432	4.547
15.915	3.555		14.465	5.2		14.465	3.284
15.952	3.561		14.498	5.557		14.498	3.645
15.988	3.204		14.532	5.443		14.532	3.705
16.025	3.92		14.565	5.447		14.565	3.229
16.062	3.553		14.598	5.1		14.598	4.679
16.098	3.37		14.632	4.89		14.632	3.269
16.135	3.583		14.665	4.873		14.665	3.527
16.172	2.677		14.698	4.878		14.698	3.255
16.208	4.027		14.732	5.06		14.732	2.638
16.245	3.365		14.765	4.624		14.765	3.319
16.282	3.743		14.798	4.726		14.798	3.095
16.318	3.752		14.832	4.273		14.832	3.376
16.355	3.19		14.865	4.139		14.865	2.754
16.392	3.608		14.898	4.098		14.898	2.858
16.428	3.618		14.932	4.525		14.932	3.441
16.465	3.336		14.965	4.155		14.965	2.78
16.502	3.771		14.998	3.916		14.998	2.567
16.539	3.182		15.032	3.844		15.032	2.256
16.575	3.341		15.065	4.259		15.065	2.745
16.612	3.406		15.098	4.629		15.098	2.788
16.649	3.306		15.132	4.853		15.132	2.661
16.685	3.184		15.165	4.236		15.165	2.238
16.722	2.759		15.198	4.529		15.198	3.028
16.759	3.48		15.232	3.933		15.232	2.715
16.795	3.56		15.265	4.067		15.265	3.259
16.832	3.373		15.298	4.581		15.298	3.198
16.869	4.082		15.332	4.08		15.332	2.569
16.905	3.267		15.365	3.858		15.365	1.816
16.942	3.031		15.398	3.899		15.398	1.342
16.979	3.311		15.432	3.685		15.432	3.267
17.015	3.588		15.465	3.27		15.465	2.327
17.052	3.63		15.498	3.389		15.498	3.157
17.089	3.838		15.532	4.689		15.532	3.077
17.125	3.452		15.565	4.39		15.565	2.643
17.162	3.438		15.598	3.826		15.598	2.472
17.199	3.85		15.632	4.031		15.632	1.554
17.235	3.128		15.665	4.072		15.665	2.3
17.272	4.027		15.698	3.657		15.698	2.612
17.309	2.758		15.732	3.68		15.732	2.621
17.345	3.139		15.765	3.827		15.765	2.341
17.382	3.08		15.798	3.296		15.798	2.937
17.419	4.436		15.832	4.011		15.832	2.972
17.455	3.549		15.865	3.328		15.865	1.869
17.492	3.463		15.898	3.777		15.898	2.299
17.529	2.973		15.932	4.271		15.932	2.505
17.565	3.212		15.965	3.89		15.965	2.446
17.602	3.075		15.998	4.008		15.998	1.913
17.639	2.622		16.032	4.064		16.032	2.063
17.675	3.583		16.065	3.423		16.065	2.31
17.712	3.494		16.098	4.146		16.098	3.798
17.749	3.042		16.132	3.499		16.132	1.073
17.785	3.645		16.165	3.135		16.165	2.49
17.822	3.231		16.198	2.559		16.198	2.543
17.859	4.059		16.232	3.769		16.232	2.861
17.895	3.785		16.265	3.691		16.265	2.695
17.932	3.437		16.298	3.25		16.298	2.32
17.969	2.88		16.332	3.852		16.332	2.259
18.005	3.3		16.365	3.693		16.365	2.559
18.042	3.727		16.398	3.662		16.398	1.851
18.079	3.36		16.432	3.792		16.432	2.235
18.115	3.768		16.465	3.475		16.465	1.962
18.152	3.594		16.498	3.427		16.498	2.707
18.189	4.057		16.531	3.245		16.531	2.122
18.225	3.088		16.565	3.7		16.565	2.256
18.262	4.065		16.598	3.036		16.598	2.401
18.299	2.967		16.631	3.599		16.631	2.533
18.335	3.49		16.665	3.507		16.665	2.231
18.372	4.011		16.698	3.818		16.698	2.173
18.409	3.546		16.731	4.003		16.731	2.473
18.445	3.365		16.765	3.49		16.765	2.1
18.482	3.471		16.798	3.038		16.798	2.161
18.519	4.165		16.831	3.525		16.831	2.231
18.555	3.352		16.865	3.515		16.865	2.097
18.592	3.195		16.898	3.344		16.898	1.865
18.629	3.61		16.931	2.891		16.931	3.344
18.665	3.622		16.965	3.485		16.965	2.852
18.702	4.012		16.998	2.878		16.998	2.765
18.739	3.159		17.031	3.109		17.031	2.75
18.775	4.623		17.065	2.872		17.065	2.265
18.812	3.415		17.098	3.201		17.098	2.417
18.849	3.964		17.131	3.634		17.131	1.817
18.885	3.699		17.165	3.394		17.165	2.536
18.922	3.621		17.198	3.606		17.198	2.049
18.959	3.862		17.231	3.637		17.231	1.798
18.995	3.838		17.265	3.668		17.265	1.894
19.032	4.14		17.298	3.029		17.298	1.969
19.069	4.129		17.331	3.133		17.331	1.892
19.105	3.025		17.365	2.565		17.365	2.347
19.142	2.565		17.398	2.389		17.398	1.982
19.179	2.038		17.431	2.91		17.431	2.28
19.215	1.892		17.465	3.207		17.465	2.161
19.252	1.148		17.498	3.618		17.498	2.762
19.289	0.819		17.531	3.793		17.531	2.132
19.325	-0.28		17.565	3.09		17.565	2.09
19.362	0.145		17.598	2.583		17.598	2.215
19.399	-1.286		17.631	2.555		17.631	1.647
19.435	0.103		17.665	2.763		17.665	2.508
19.472	0.99		17.698	3.214		17.698	1.928
19.509	2.756		17.731	3.571		17.731	1.922
19.546	5.211		17.765	3.241		17.765	1.869
19.582	8.71		17.798	3.435		17.798	2.312
19.619	14.924		17.831	3.911		17.831	2.178
19.656	19.208		17.865	3.471		17.865	2.312
19.692	24.55		17.898	3.303		17.898	2.747
19.729	29.1		17.931	3.136		17.931	2.362
19.766	34.746		17.965	2.818		17.965	2.084
19.802	39.792		17.998	3.185		17.998	2.605
19.839	44.053		18.031	3.133		18.031	1.94
19.876	46.627		18.065	3.688		18.065	2.266
19.912	48.846		18.098	2.483		18.098	2.095
19.949	50.454		18.131	2.95		18.131	2.932
19.986	51.145		18.165	2.726		18.165	1.874
20.022	51.742		18.198	2.848		18.198	1.743
20.059	51.444		18.231	3.296		18.231	2.852
20.096	51.429		18.265	3.358		18.265	1.862
20.132	51.238		18.298	3.613		18.298	1.632
20.169	50.896		18.331	3.327		18.331	2.397
20.206	50.894		18.365	3.199		18.365	2.503
20.242	51.091		18.398	3.254		18.398	1.935
20.279	50.484		18.431	3.354		18.431	1.68
20.316	49.103		18.465	3.29		18.465	2.173
20.352	48.595		18.498	2.854		18.498	2.415
20.389	46.408		18.531	2.796		18.531	2.445
20.426	44.038		18.565	2.723		18.565	1.745
20.462	42.446		18.598	3.364		18.598	1.959
20.499	39.512		18.631	3.086		18.631	2.827
20.536	32.696		18.665	2.764		18.665	1.736
20.572	35.413		18.698	2.933		18.698	1.598
20.609	34.74		18.731	2.484		18.731	1.514
20.646	33.048		18.765	2.95		18.765	1.974
20.682	30.85		18.798	3.238		18.798	2.733
20.719	28.278		18.831	3.574		18.831	2.98
20.756	27.071		18.865	3.033		18.865	2.255
20.792	25.5		18.898	3.607		18.898	3.063
20.829	22.958		18.931	3.311		18.931	1.726
20.866	22.078		18.965	2.763		18.965	2.132
20.902	21.317		18.998	2.836		18.998	2.034
20.939	19.352		19.031	2.58		19.031	3.083
20.976	19.236		19.065	1.9		19.065	2.401
21.012	18.855		19.098	1.928		19.098	2.618
21.049	17.966		19.131	2.459		19.131	3.931
21.086	17.46		19.165	1.193		19.165	4.475
21.122	16.659		19.198	1.867		19.198	6.338
21.159	14.584		19.231	2.448		19.231	10.119
21.196	14.609		19.265	2.472		19.265	13.453
21.232	13.848		19.298	3.039		19.298	18.472
21.269	12.401		19.331	3.564		19.331	22.939
21.306	12		19.365	4.616		19.365	28.271
21.342	10.286		19.398	5.403		19.398	33.771
21.379	9.749		19.431	6.682		19.431	38.273
21.416	8.751		19.465	9.297		19.465	42.883
21.452	8.243		19.498	11.644		19.498	47.507
21.489	7.467		19.531	14.156		19.531	52.081
21.526	6.241		19.564	16.604		19.564	53.953
21.562	5.977		19.598	20.079		19.598	57.258
21.599	5.782		19.631	23.114		19.631	59.794
21.636	5.102		19.664	26.848		19.664	61.891
21.672	5.015		19.698	28.819		19.698	62.798
21.709	4.202		19.731	32.143		19.731	64.501
21.746	4.335		19.764	33.683		19.764	65.873
21.782	4.399		19.798	35.743		19.798	65.92
21.819	4.349		19.831	36.113		19.831	65.562
21.856	4.218		19.864	36.153		19.864	65.129
21.892	4.315		19.898	36.253		19.898	63.09
21.929	3.431		19.931	35.984		19.931	61.994
21.966	4.503		19.964	35.106		19.964	59.034
22.002	4.322		19.998	34.077		19.998	57.637
22.039	4.205		20.031	34.495		20.031	54.141
22.076	4.451		20.064	34.605		20.064	51.484
22.112	3.67		20.098	34.215		20.098	49.704
22.149	3.298		20.131	33.999		20.131	45.496
22.186	3.443		20.164	34.897		20.164	43.286
22.222	3.893		20.198	35.602		20.198	40.434
22.259	4.808		20.231	36.049		20.231	36.891
22.296	4.453		20.264	37.159		20.264	34.989
22.332	4.216		20.298	38.577		20.298	32.11
22.369	4.223		20.331	39.111		20.331	28.685
22.406	3.783		20.364	39.05		20.364	26.188
22.442	3.678		20.398	39.866		20.398	23.602
22.479	3.939		20.431	40.729		20.431	20.829
22.516	4.226		20.464	40.123		20.464	18.593
22.553	3.869		20.498	40.268		20.498	16.244
22.589	4.761		20.531	40.371		20.531	14.56
22.626	4.544		20.564	39.804		20.564	12.88
22.663	4.052		20.598	39.991		20.598	10.956
22.699	3.7		20.631	40.108		20.631	9.267
22.736	4.092		20.664	39.235		20.664	7.718
22.773	4.21		20.698	38.36		20.698	6.166
22.809	4.204		20.731	38.019		20.731	6.285
22.846	4.162		20.764	36.414		20.764	5.688
22.883	4.103		20.798	34.897		20.798	4.896
22.919	4.68		20.831	33.615		20.831	4.024
22.956	3.812		20.864	31.747		20.864	3.617
22.993	4.489		20.898	29.829		20.898	4.146
23.029	5.025		20.931	29.431		20.931	2.916
23.066	3.416		20.964	27.349		20.964	2.923
23.103	4.07		20.998	26.072		20.998	2.45
23.139	4.38		21.031	24.53		21.031	3.842
23.176	3.981		21.064	22.877		21.064	2.686
23.213	4.367		21.098	20.531		21.098	2.87
23.249	2.941		21.131	19.798		21.131	2.349
23.286	3.527		21.164	17.499		21.164	2.437
23.323	2.812		21.198	15.846		21.198	2.364
23.359	3.088		21.231	14.072		21.231	2.166
23.396	2.366		21.264	13.26		21.264	2.374
23.433	3.016		21.298	12.029		21.298	2.062
23.469	2.928		21.331	10.581		21.331	1.943
23.506	2.676		21.364	9.284		21.364	3.102
23.543	2.141		21.398	9.545		21.398	2.262
23.579	2.498		21.431	7.451		21.431	2.772
23.616	2.228		21.464	6.341		21.464	2.303
23.653	2.746		21.498	6.064		21.498	2.465
23.689	2.382		21.531	5.946		21.531	2.675
23.726	2.846		21.564	5.271		21.564	2.574
23.763	1.926		21.598	4.815		21.598	2.833
23.799	3.007		21.631	4.356		21.631	2.707
23.836	3		21.664	3.945		21.664	2.201
23.873	2.798		21.698	4.417		21.698	2.431
23.909	2.557		21.731	3.824		21.731	2.687
23.946	3.228		21.764	4.216		21.764	2.88
23.983	2.805		21.798	4.741		21.798	2.366
24.019	3.862		21.831	4.013		21.831	1.472
24.056	3.491		21.864	4.192		21.864	2.173
24.093	3.91		21.898	3.715		21.898	3.297
24.129	3.16		21.931	4.778		21.931	2.111
24.166	4.097		21.964	3.769		21.964	2.416
24.203	3.497		21.998	3.032		21.998	2.398
24.239	3.212		22.031	4.094		22.031	3.2
24.276	3.503		22.064	3.615		22.064	2.556
24.313	4.292		22.098	3.805		22.098	2.473
24.349	3.468		22.131	4.265		22.131	2.106
24.386	4.319		22.164	4.378		22.164	2.622
24.423	4.072		22.198	4.388		22.198	2.55
24.459	3.701		22.231	4.696		22.231	2.507
24.496	4.099		22.264	3.746		22.264	2.677
24.533	3.718		22.298	4.52		22.298	2.479
24.569	3.478		22.331	4.208		22.331	2.257
24.606	3.923		22.364	4.286		22.364	2.107
24.643	3.883		22.398	4.752		22.398	2.814
24.679	2.978		22.431	3.879		22.431	1.888
24.716	3.647		22.464	3.882		22.464	2.493
24.753	3.725		22.498	3.395		22.498	2.49
24.789	3.948		22.531	3.814		22.531	2.629
24.826	3.904		22.564	3.516		22.564	2.736
24.863	3.662		22.597	4.122		22.597	2.167
24.899	4.028		22.631	3.905		22.631	3.101
24.936	3.175		22.664	3.473		22.664	2.556
24.973	3.654		22.697	3.665		22.697	2.843
25.009	4.578		22.731	4.513		22.731	3.039
25.046	3.908		22.764	4.07		22.764	3.363
25.083	4.222		22.797	4.202		22.797	2.946
25.119	2.937		22.831	3.43		22.831	2.708
25.156	3.553		22.864	3.881		22.864	2.835
25.193	3.363		22.897	3.422		22.897	3.052
25.229	3.243		22.931	3.791		22.931	2.42
25.266	3.886		22.964	4.083		22.964	2.857
25.303	4.236		22.997	3.806		22.997	2.85
25.339	4.084		23.031	3.371		23.031	2.97
25.376	3.882		23.064	3.908		23.064	3.058
25.413	3.478		23.097	3.922		23.097	2.97
25.449	3.867		23.131	2.607		23.131	3.235
25.486	3.467		23.164	3.674		23.164	2.434
25.523	4.191		23.197	3.865		23.197	2.563
25.56	3.976		23.231	3.548		23.231	2.437
25.596	4.025		23.264	3.046		23.264	2.953
25.633	4.341		23.297	3.38		23.297	2.811
25.67	3.741		23.331	3.173		23.331	2.805
25.706	3.614		23.364	4.24		23.364	1.363
25.743	3.645		23.397	3.525		23.397	2.09
25.78	4.107		23.431	4.122		23.431	1.176
25.816	3.481		23.464	3.793		23.464	2.223
25.853	3.809		23.497	3.5		23.497	1.687
25.89	4.402		23.531	3.765		23.531	1.868
25.926	4.138		23.564	3.779		23.564	2.41
25.963	3.357		23.597	3.963		23.597	2.027
26	3.723		23.631	4.158		23.631	1.555
26.036	3.645		23.664	4.521		23.664	2.043
26.073	3.879		23.697	3.689		23.697	1.747
26.11	3.972		23.731	4.509		23.731	2.39
26.146	3.452		23.764	4.022		23.764	2.121
26.183	3.676		23.797	3.742		23.797	0.911
26.22	2.914		23.831	3.005		23.831	2.323
26.256	4.352		23.864	3.741		23.864	1.954
26.293	2.962		23.897	4.433		23.897	2.134
26.33	4.167		23.931	5.191		23.931	2.317
26.366	3.94		23.964	4.706		23.964	2.383
26.403	3.75		23.997	4.99		23.997	2.231
26.44	3.826		24.031	4.398		24.031	2.219
26.476	3.588		24.064	4.439		24.064	2.493
26.513	3.885		24.097	4.83		24.097	2.658
26.55	3.559		24.131	5.023		24.131	1.633
26.586	3.504		24.164	4.784		24.164	2.694
26.623	3.602		24.197	5.233		24.197	1.744
26.66	3.289		24.231	5.456		24.231	2.342
26.696	3.591		24.264	5.007		24.264	1.905
26.733	2.879		24.297	4.949		24.297	1.873
26.77	3.326		24.331	5.441		24.331	3.107
26.806	3.776		24.364	5.348		24.364	2.255
26.843	3.72		24.397	4.815		24.397	1.961
26.88	4.394		24.431	5.626		24.431	2.349
26.916	3.183		24.464	4.943		24.464	2.48
26.953	3.988		24.497	5.727		24.497	1.742
26.99	3.341		24.531	5.685		24.531	2.477
27.026	3.969		24.564	5.808		24.564	2.599
27.063	3.374		24.597	5.11		24.597	2.254
27.1	4.083		24.631	5.365		24.631	2.475
27.136	3.795		24.664	5.586		24.664	2.238
27.173	4.077		24.697	5.804		24.697	2.354
27.21	4.3		24.731	5.166		24.731	2.238
27.246	3.051		24.764	5.74		24.764	2.157
27.283	4.1		24.797	5.35		24.797	2.782
27.32	3.469		24.831	4.34		24.831	2.91
27.356	3.67		24.864	4.807		24.864	2.564
27.393	3.902		24.897	4.847		24.897	1.988
27.43	3.614		24.931	5.307		24.931	2.674
27.466	3.377		24.964	4.915		24.964	1.968
27.503	4.197		24.997	4.562		24.997	2.492
27.54	4.061		25.031	4.386		25.031	1.657
27.576	3.654		25.064	5.017		25.064	2.446
27.613	3.518		25.097	4.479		25.097	2.571
27.65	3.601		25.131	4.14		25.131	2.209
27.686	3.266		25.164	4.607		25.164	1.978
27.723	3.583		25.197	4.694		25.197	3.161
27.76	4.5		25.231	5.304		25.231	2.142
27.796	3.828		25.264	4.615		25.264	2.479
27.833	3.818		25.297	4.613		25.297	1.737
27.87	3.671		25.331	4.477		25.331	2.225
27.906	3.908		25.364	4.523		25.364	2.912
27.943	3.302		25.397	4.777		25.397	1.686
27.98	2.495		25.431	4.741		25.431	1.955
28.016	3.339		25.464	4.321		25.464	2.279
28.053	3.409		25.497	4.556		25.497	2.84
28.09	3.805		25.53	3.962		25.53	2.625
28.126	3.336		25.564	4.202		25.564	2.113
28.163	3.782		25.597	4.644		25.597	2.72
28.2	2.971		25.63	4.364		25.63	1.749
28.236	3.376		25.664	4.575		25.664	2.912
28.273	3.678		25.697	3.831		25.697	2.24
28.31	3.63		25.73	3.888		25.73	2.359
28.346	4.264		25.764	3.774		25.764	2.19
28.383	3.62		25.797	3.68		25.797	1.75
28.42	3.939		25.83	4.179		25.83	3.034
28.456	3.949		25.864	4.396		25.864	2.105
28.493	3.705		25.897	4.791		25.897	2.407
28.53	4.227		25.93	4.335		25.93	2.412
28.567	3.707		25.964	4.425		25.964	2.402
28.603	3.573		25.997	3.615		25.997	2.407
28.64	3.75		26.03	4.286		26.03	2.363
28.677	4.061		26.064	4.305		26.064	1.685
28.713	3.55		26.097	4.458		26.097	2.491
28.75	3.561		26.13	3.525		26.13	2.401
28.787	3.867		26.164	4.179		26.164	2.31
28.823	3.928		26.197	3.586		26.197	1.923
28.86	2.886		26.23	3.582		26.23	2.617
28.897	3.742		26.264	3.971		26.264	1.873
28.933	3.596		26.297	3.583		26.297	1.414
28.97	3.968		26.33	4.544		26.33	2.589
29.007	3.577		26.364	4.105		26.364	3.062
29.043	3.694		26.397	4.326		26.397	2.334
29.08	4.032		26.43	3.74		26.43	1.688
29.117	3.407		26.464	3.778		26.464	1.68
29.153	4.402		26.497	3.623		26.497	2.593
29.19	4.011		26.53	3.187		26.53	1.199
29.227	3.956		26.564	3.484		26.564	2.162
29.263	3.624		26.597	3.666		26.597	2.339
29.3	4.091		26.63	3.501		26.63	2.798
29.337	3.515		26.664	3.493		26.664	2.738
29.373	3.727		26.697	3.457		26.697	1.522
29.41	4.56		26.73	3.461		26.73	2.492
29.447	3.468		26.764	2.811		26.764	2.345
29.483	3.393		26.797	3.533		26.797	2.133
29.52	3.78		26.83	3.263		26.83	2.148
29.557	4.19		26.864	3.497		26.864	2.485
29.593	4.638		26.897	3.484		26.897	2.613
29.63	3.82		26.93	3.844		26.93	1.275
29.667	3.723		26.964	3.864		26.964	2.416
29.703	3.305		26.997	3.23		26.997	2.212
29.74	3.105		27.03	3.713		27.03	2.242
29.777	4.016		27.064	3.142		27.064	2.87
29.813	3.725		27.097	3.498		27.097	2.36
29.85	4.276		27.13	3.337		27.13	2.496
29.887	3.929		27.164	3.588		27.164	2.257
29.923	3.31		27.197	3.176		27.197	1.641
29.96	4.08		27.23	3.978		27.23	1.943
29.997	3.286		27.264	3.806		27.264	2.649
			27.297	3.881		27.297	2.084
			27.33	4.317		27.33	2.372
			27.364	3.33		27.364	1.916
			27.397	3.608		27.397	2.54
			27.43	2.415		27.43	2.504
			27.464	3.264		27.464	2.462
			27.497	3.022		27.497	2.609
			27.53	4.182		27.53	2.584
			27.564	3.358		27.564	2.42
			27.597	3.98		27.597	2.203
			27.63	3.18		27.63	1.744
			27.664	3.061		27.664	2.256
			27.697	3.59		27.697	2.356
			27.73	3.488		27.73	2.664
			27.764	3.424		27.764	2.602
			27.797	2.833		27.797	2.527
			27.83	4.376		27.83	2.539
			27.864	3.909		27.864	2.253
			27.897	3.545		27.897	2.039
			27.93	2.89		27.93	1.932
			27.964	2.561		27.964	2.359
			27.997	2.994		27.997	2.369
			28.03	2.608		28.03	2.108
			28.064	3.413		28.064	2.816
			28.097	2.716		28.097	2.168
			28.13	3.816		28.13	1.699
			28.164	3.352		28.164	2.402
			28.197	3.294		28.197	2.526
			28.23	2.794		28.23	1.843
			28.264	2.833		28.264	2.392
			28.297	2.904		28.297	2.302
			28.33	3.264		28.33	2.691
			28.364	3.089		28.364	2.78
			28.397	3.331		28.397	2.345
			28.43	2.407		28.43	2.137
			28.464	3.114		28.464	2.684
			28.497	3.463		28.497	2.043
			28.53	3.489		28.53	1.465
			28.563	3.46		28.563	2.681
			28.597	3.202		28.597	2.083
			28.63	2.721		28.63	2.234
			28.663	3.174		28.663	2.443
			28.697	3.047		28.697	2.599
			28.73	2.235		28.73	3.007
			28.763	2.807		28.763	1.86
			28.797	3.038		28.797	2.543
			28.83	3.315		28.83	2.606
			28.863	3.006		28.863	2.743
			28.897	2.802		28.897	1.862
			28.93	2.423		28.93	2.834
			28.963	2.944		28.963	2.262
			28.997	2.66		28.997	2.083
			29.03	3.399		29.03	2.26
			29.063	3.137		29.063	1.093
			29.097	2.994		29.097	2.591
			29.13	2.45		29.13	2.247
			29.163	2.815		29.163	2.665
			29.197	2.354		29.197	2.517
			29.23	2.708		29.23	2.304
			29.263	3.073		29.263	2.909
			29.297	2.599		29.297	1.524
			29.33	3.131		29.33	2.604
			29.363	2.9		29.363	1.883
			29.397	2.733		29.397	2.297
			29.43	2.172		29.43	2.109
			29.463	3.475		29.463	2.463
			29.497	3.102		29.497	2.284
			29.53	2.802		29.53	1.333
			29.563	3.112		29.563	1.766
			29.597	2.678		29.597	1.838
			29.63	2.101		29.63	2.544
			29.663	3.296		29.663	2.696
			29.697	2.359		29.697	2.212
			29.73	2.902		29.73	2.226
			29.763	3.937		29.763	2.146
			29.797	2.501		29.797	2.401
			29.83	2.434		29.83	3.005
			29.863	3.276		29.863	1.816
			29.897	3.205		29.897	2.827
			29.93	2.724		29.93	1.798
			29.963	3.21		29.963	2.408

## Sheet: Supp Figure 1b
Normalized Absorbance
KSCN buffer						NaCl buffer
Wavelength (nm)	Pr-Abs	RL-Abs	diff70	diff70 offset		Wavelength	Pr-Abs	RL-Abs	diff70	diff70 offset
900.012	-0.000214768	0.000648204	-0.000604081	1.1		899.986	-0.000174666	-0.000580611	0.000284162	1.1
899.016	-0.00073558	0.000257103	-0.000694878	1.1		898.99	-2.03224e-05	-0.000463531	0.000310246	1.1
897.987	0.000559885	0.000730663	-0.000119545	1.1		897.994	-0.000724458	8.14873e-05	-0.000564162	1.1
896.99	-0.000379724	0.000496344	-0.000613248	1.1		896.997	7.08458e-06	4.65944e-05	-2.76568e-05	1.1
895.993	0.000728135	0.000282328	0.000312065	1.1		896	-9.76519e-06	-6.55289e-05	3.90346e-05	1.1
894.996	-0.0005297	-0.000202569	-0.000228991	1.1		895.002	0.000248323	-0.000226774	0.000332568	1.1
893.998	0.000727505	4.80031e-05	0.000475651	1.1		894.004	0.000743184	-6.53202e-05	0.000565953	1.1
892.999	0.000624044	-0.000413278	0.000726126	1.1		893.005	-0.000573194	-0.000166427	-0.000284737	1.1
892	-0.00012144	-0.00100529	0.000618693	1.1		892.006	0.00112478	0.00152586	-0.000280758	1.1
891.001	-0.000658355	-0.00084151	0.000128208	1.1		891.006	-0.000620964	-8.57503e-05	-0.00037465	1.1
890.001	0.000192062	-0.000273685	0.000326023	1.1		890.006	-0.000429182	0.000391493	-0.000574473	1.1
889	-0.00057944	-0.000440245	-9.74365e-05	1.1		889.005	-0.000277542	-0.000207513	-4.90208e-05	1.1
887.999	0.000564758	0.000921955	-0.000250039	1.1		888.004	-0.000183454	0.00084279	-0.000718371	1.1
886.998	0.000403433	-0.000199082	0.00042176	1.1		887.002	0.00062577	5.95134e-05	0.000396379	1.1
885.996	-0.000191752	0.000208161	-0.000279939	1.1		886	-0.000399906	-0.000250042	-0.000104905	1.1
884.994	0.00043856	0.00114018	-0.000491136	1.1		884.997	0.000626312	0.000318352	0.000215572	1.1
883.991	-0.000167699	-0.000131815	-2.51186e-05	1.1		883.994	0.000325286	0.00046425	-9.72751e-05	1.1
882.988	-1.60514e-05	0.000343224	-0.000251493	1.1		882.991	-0.000174324	1.74765e-05	-0.00013426	1.1
881.984	0.000368386	0.000398162	-2.08428e-05	1.1		881.987	0.000305315	0.000351084	-3.20383e-05	1.1
881.013	0.000707264	0.000512978	0.000136	1.1		881.016	0.000114059	0.000304015	-0.000132969	1.1
880.008	0.000536493	0.000722165	-0.00012997	1.1		880.011	9.9805e-06	0.000242833	-0.000162997	1.1
879.003	-0.00019615	0.000208972	-0.000283586	1.1		879.005	0.000337637	0.000194153	0.000100439	1.1
877.997	0.00102636	-0.000116878	0.000800265	1.1		877.999	0.000336361	-0.000530371	0.000606712	1.1
876.991	0.000440638	0.000212104	0.000159974	1.1		876.993	-0.000361791	0.000435283	-0.000557952	1.1
875.985	0.000175709	0.00129434	-0.000783045	1.1		875.986	-0.000664703	0.000734206	-0.000979236	1.1
875.011	8.18254e-05	0.000911111	-0.0005805	1.1		875.012	0.000548064	-0.000951866	0.00104995	1.1
874.003	-8.51459e-05	0.000973068	-0.00074075	1.1		874.004	-0.000512171	-0.000347686	-0.00011514	1.1
872.995	0.000658073	0.00154487	-0.000620756	1.1		872.996	0.000380592	0.000550753	-0.000119112	1.1
871.987	-0.000100944	-0.000718701	0.00043243	1.1		871.987	-0.00128966	0.000459477	-0.00122439	1.1
871.012	9.74861e-05	0.000496288	-0.000279161	1.1		871.011	-0.000466863	-0.000898078	0.000301851	1.1
870.002	0.00110824	0.00117842	-4.91314e-05	1.1		870.002	0.000662782	0.000635118	1.93648e-05	1.1
868.992	0.000378731	0.00105351	-0.000472347	1.1		868.991	0.000132327	-0.000335851	0.000327725	1.1
868.016	-0.000709817	0.000346831	-0.000739654	1.1		868.014	0.00110841	-0.00024995	0.000950854	1.1
867.005	0.000399359	0.000501086	-7.12094e-05	1.1		867.003	-0.000642479	-0.000248857	-0.000275536	1.1
865.993	-0.00105366	0.000947637	-0.00140091	1.1		865.992	0.000285936	0.00134729	-0.000742948	1.1
865.015	-1.30153e-06	0.000815287	-0.000571612	1.1		865.013	-0.000607678	5.47981e-05	-0.000463733	1.1
864.003	-0.000312003	0.00123749	-0.00108464	1.1		864.001	0.000308027	0.00148124	-0.000821247	1.1
862.99	-8.62004e-05	-0.000104736	1.29751e-05	1.1		862.988	-0.00236535	0.000763073	-0.0021899	1.1
862.011	0.00171366	0.00188048	-0.000116772	1.1		862.008	-0.000957526	-0.000553371	-0.000282908	1.1
860.997	3.53983e-05	0.00112214	-0.000760718	1.1		860.994	0.000517928	-0.000602869	0.000784558	1.1
859.983	0.00212058	0.0016957	0.00029742	1.1		860.014	0.00131674	0.000855109	0.000323139	1.1
859.003	0.00108374	0.00258782	-0.00105285	1.1		858.999	2.40262e-05	0.00051132	-0.000341105	1.1
857.987	-0.00067439	0.002249	-0.00204637	1.1		857.984	-1.5991e-05	-0.000184145	0.000117708	1.1
857.006	0.000643005	0.00290659	-0.00158451	1.1		857.002	0.000856576	0.00136391	-0.000355132	1.1
855.99	0.000725003	0.00269192	-0.00137684	1.1		855.986	-0.000299767	0.000803115	-0.000772017	1.1
855.007	-0.000318036	0.00219364	-0.00175817	1.1		855.003	-9.03078e-06	0.000524188	-0.000373253	1.1
853.991	0.000470375	0.0016826	-0.000848558	1.1		853.986	-0.000951041	0.000348956	-0.000909998	1.1
853.007	-0.000127829	0.00228342	-0.00168787	1.1		853.002	-0.00127894	0.000558514	-0.00128622	1.1
851.989	-0.000103215	0.00244092	-0.00178089	1.1		851.984	-0.000646944	0.00129238	-0.00135752	1.1
851.005	-9.48981e-05	0.00339205	-0.00244087	1.1		850.999	0.00285631	0.00260899	0.000173124	1.1
849.987	0.00105584	0.00253072	-0.00103242	1.1		850.014	0.000352826	0.00163618	-0.000898349	1.1
849.001	0.000496443	0.00189284	-0.00097748	1.1		848.995	-0.000374919	-0.000398727	1.66658e-05	1.1
848.016	7.96728e-05	0.00388235	-0.00266187	1.1		848.009	0.00107242	0.00118612	-7.95916e-05	1.1
846.996	-6.03096e-06	0.00307637	-0.00215768	1.1		846.989	-0.000186383	0.00073156	-0.00064256	1.1
846.009	0.00109337	0.00364297	-0.00178472	1.1		846.002	-0.00026207	0.0029011	-0.00221422	1.1
844.988	0.000602194	0.00321588	-0.00182958	1.1		845.015	0.000267501	0.0024224	-0.00150843	1.1
844.001	-0.000869925	0.00254174	-0.00238816	1.1		843.994	0.000182985	0.0036775	-0.00244616	1.1
843.013	0.000453298	0.0035992	-0.00220213	1.1		843.005	0.000381661	0.00202934	-0.00115338	1.1
841.991	0.0011522	0.00413724	-0.00208953	1.1		842.017	0.000294148	0.00377246	-0.00243482	1.1
841.002	0.00129731	0.0055638	-0.00298654	1.1		840.994	0.000878258	0.00408562	-0.00224515	1.1
840.013	-3.10071e-05	0.00406256	-0.0028655	1.1		840.005	0.00119388	0.00297282	-0.00124525	1.1
838.99	0.000459032	0.00597386	-0.00386038	1.1		839.015	0.000620069	0.00373822	-0.00218271	1.1
838	0.00101224	0.00611874	-0.00357455	1.1		837.991	0.000724965	0.00523294	-0.00315558	1.1
837.01	0.000192836	0.00607367	-0.00411658	1.1		837	0.000107958	0.00438417	-0.00299335	1.1
835.985	0.000205496	0.00573124	-0.00386802	1.1		836.009	0.000423797	0.00489922	-0.00313279	1.1
834.994	0.000466032	0.00662729	-0.00431288	1.1		834.984	0.000232116	0.00468321	-0.00311577	1.1
834.002	0.000789449	0.00799915	-0.00504679	1.1		833.992	-2.68487e-05	0.00580683	-0.00408358	1.1
833.01	0.000252709	0.00745217	-0.00503963	1.1		832.999	0.00038469	0.0060308	-0.00395227	1.1
831.983	0.00175015	0.00899575	-0.00507192	1.1		832.007	-0.000215201	0.0052372	-0.00381668	1.1
830.99	0.0019892	0.00948028	-0.00524376	1.1		831.013	-0.00052403	0.00670154	-0.0050579	1.1
829.997	0.00111413	0.0102205	-0.00637446	1.1		829.986	0.000187525	0.00750552	-0.0051226	1.1
829.003	0.00115545	0.0102181	-0.00634388	1.1		828.992	-0.00044902	0.00849034	-0.00625755	1.1
828.009	0.000896498	0.0109247	-0.00701971	1.1		827.997	2.68971e-05	0.00884067	-0.00616964	1.1
827.015	0.00101915	0.0114812	-0.00732342	1.1		827.002	0.000217135	0.00913328	-0.0062413	1.1
825.985	-0.000190747	0.012349	-0.00877786	1.1		826.007	0.000480331	0.0106876	-0.00714506	1.1
824.99	0.000673709	0.0132341	-0.0087923	1.1		825.011	0.000146223	0.0120376	-0.00832394	1.1
823.994	0.000303485	0.0146443	-0.0100386	1.1		824.015	0.000388212	0.0121549	-0.00823669	1.1
822.998	0.000300452	0.0148954	-0.0102165	1.1		822.984	0.000671812	0.0130181	-0.00864241	1.1
822.001	0.000200067	0.0161602	-0.0111721	1.1		821.987	0.000436191	0.0136708	-0.00926424	1.1
821.004	0.000820683	0.0183932	-0.0123008	1.1		820.99	-0.000172413	0.0149863	-0.0106111	1.1
820.006	0.000602387	0.0193007	-0.0130888	1.1		819.992	-7.16979e-05	0.0172396	-0.0121179	1.1
819.008	0.000725982	0.02037	-0.0137508	1.1		818.994	0.00033157	0.0179762	-0.0123512	1.1
818.01	0.000250032	0.0223014	-0.0154359	1.1		817.995	0.000371729	0.0198049	-0.0136032	1.1
817.011	0.00141706	0.0238515	-0.0157041	1.1		816.996	-0.000461021	0.0202029	-0.0144647	1.1
816.012	0.00105139	0.0259965	-0.0174616	1.1		815.997	7.35657e-05	0.022653	-0.0158056	1.1
815.013	0.000676442	0.028193	-0.0192616	1.1		814.997	0.000956882	0.0239478	-0.0160936	1.1
814.013	0.00141316	0.029566	-0.019707	1.1		813.997	-0.000274571	0.0251497	-0.017797	1.1
813.012	0.000507081	0.0323003	-0.0222553	1.1		812.996	-0.000419626	0.0277245	-0.0197009	1.1
812.011	-0.00016821	0.0351981	-0.0247564	1.1		811.995	0.00122699	0.0310017	-0.0208423	1.1
811.01	0.000210762	0.0370111	-0.0257603	1.1		810.993	0.000479079	0.0336888	-0.0232468	1.1
810.008	0.00151919	0.0409446	-0.0275978	1.1		809.992	0.000236472	0.0363204	-0.0252588	1.1
809.006	0.00110588	0.0437555	-0.0298547	1.1		808.989	0.000339307	0.0390942	-0.0271284	1.1
808.004	-0.000505797	0.0457534	-0.0323814	1.1		807.987	0.00141859	0.0410327	-0.0277299	1.1
807.001	0.00177571	0.0497708	-0.0335965	1.1		806.983	0.000443752	0.0445392	-0.0308668	1.1
805.998	0.000578203	0.0526744	-0.0364674	1.1		806.014	-0.000124142	0.0473665	-0.0332434	1.1
804.994	-0.000325086	0.0558408	-0.0393161	1.1		805.01	0.00145032	0.0507578	-0.0345152	1.1
803.99	0.00252497	0.06133	-0.0411635	1.1		804.006	0.00125891	0.0544396	-0.0372265	1.1
802.985	0.00167734	0.0659833	-0.0450141	1.1		803.001	0.00157188	0.059753	-0.0407268	1.1
802.015	0.0014669	0.0698857	-0.0478932	1.1		801.996	0.000232741	0.0629102	-0.0438742	1.1
801.01	0.0029692	0.0755765	-0.0508251	1.1		800.991	0.000718281	0.0684622	-0.0474208	1.1
800.004	0.00148285	0.0805693	-0.0553605	1.1		799.985	0.00116221	0.0714333	-0.0491898	1.1
798.998	0.00136025	0.0861097	-0.0593246	1.1		799.013	0.000995104	0.0770764	-0.0532569	1.1
797.992	0.000773732	0.0911494	-0.0632629	1.1		798.006	0.00128103	0.0830793	-0.0572588	1.1
796.985	0.00220344	0.0981836	-0.0671861	1.1		796.999	-0.000217103	0.0867837	-0.0609006	1.1
796.012	0.00218516	0.103925	-0.0712176	1.1		795.991	0.00117375	0.0948257	-0.0655563	1.1
795.004	0.0011023	0.11134	-0.0771667	1.1		794.983	0.000155444	0.0995727	-0.0695921	1.1
793.996	0.00320927	0.118255	-0.080532	1.1		794.01	0.00310657	0.107814	-0.0732953	1.1
792.988	0.00286095	0.126223	-0.0863533	1.1		793.001	0.00124351	0.112774	-0.0780713	1.1
792.013	0.00344136	0.133214	-0.0908408	1.1		791.992	0.00115083	0.121068	-0.0839423	1.1
791.004	0.00258606	0.14154	-0.0972676	1.1		791.017	0.00131341	0.12646	-0.0876026	1.1
789.995	0.00243571	0.148376	-0.102158	1.1		790.007	0.0026214	0.134131	-0.092057	1.1
788.984	0.00209083	0.157296	-0.108644	1.1		788.997	0.00114821	0.143953	-0.0999633	1.1
788.009	0.00361766	0.16705	-0.114403	1.1		787.986	0.00116607	0.151361	-0.105137	1.1
786.998	0.00338135	0.176205	-0.120977	1.1		787.01	0.00309589	0.160544	-0.110214	1.1
785.986	0.00496144	0.186124	-0.126814	1.1		785.998	0.00304235	0.167882	-0.115388	1.1
785.01	0.0029084	0.193898	-0.133693	1.1		784.986	0.00265028	0.178173	-0.122866	1.1
783.998	0.0042266	0.204413	-0.14013	1.1		784.009	0.00166001	0.185586	-0.128748	1.1
782.985	0.004351	0.214917	-0.147396	1.1		782.996	0.0029668	0.19696	-0.135795	1.1
782.007	0.00408687	0.223098	-0.153307	1.1		781.983	0.00402727	0.205472	-0.141011	1.1
780.994	0.00491686	0.234379	-0.160623	1.1		781.004	0.0029889	0.214026	-0.147726	1.1
780.015	0.00499693	0.244707	-0.167797	1.1		779.99	0.00196858	0.222261	-0.154205	1.1
779.001	0.00520115	0.254397	-0.174437	1.1		779.011	0.00302051	0.230384	-0.159155	1.1
777.987	0.00498299	0.263379	-0.180877	1.1		777.996	0.00419443	0.24032	-0.165288	1.1
777.007	0.00604095	0.273679	-0.187346	1.1		777.016	0.00270366	0.248313	-0.171927	1.1
775.992	0.00560841	0.283351	-0.19442	1.1		776.001	0.00278782	0.25897	-0.179328	1.1
775.011	0.00720055	0.295051	-0.201495	1.1		774.985	0.004035	0.267739	-0.184593	1.1
773.995	0.00646171	0.302897	-0.207505	1.1		774.004	0.00424344	0.27693	-0.190881	1.1
773.014	0.00699156	0.312081	-0.213563	1.1		772.987	0.00405214	0.285995	-0.19736	1.1
771.997	0.00750424	0.32333	-0.221078	1.1		772.005	0.00289703	0.29435	-0.204017	1.1
771.015	0.00828407	0.33194	-0.226559	1.1		770.988	0.00450891	0.304135	-0.209739	1.1
769.997	0.00794108	0.341601	-0.233562	1.1		770.005	0.00468605	0.311752	-0.214946	1.1
769.015	0.00878356	0.349431	-0.238453	1.1		768.987	0.00476632	0.320653	-0.221121	1.1
767.996	0.00912171	0.357928	-0.244164	1.1		768.003	0.0058975	0.329154	-0.22628	1.1
767.013	0.0107254	0.366503	-0.249044	1.1		766.984	0.0062635	0.336993	-0.23151	1.1
765.994	0.0115186	0.374499	-0.254087	1.1		766	0.00597812	0.343445	-0.236227	1.1
765.01	0.0115782	0.381927	-0.259244	1.1		765.016	0.0075606	0.352005	-0.241111	1.1
763.99	0.0115863	0.38801	-0.263496	1.1		763.996	0.00899009	0.357253	-0.243784	1.1
763.005	0.0121585	0.395278	-0.268183	1.1		763.01	0.00815106	0.363393	-0.24867	1.1
761.984	0.0137547	0.402338	-0.272009	1.1		761.99	0.00949521	0.370697	-0.252841	1.1
760.998	0.015773	0.407955	-0.274527	1.1		761.004	0.0111706	0.375966	-0.255357	1.1
760.012	0.0154421	0.41392	-0.278934	1.1		760.017	0.0117785	0.38211	-0.259232	1.1
758.991	0.0157081	0.417935	-0.281559	1.1		758.995	0.012338	0.386031	-0.261585	1.1
758.004	0.0173432	0.423251	-0.284136	1.1		758.008	0.013287	0.390391	-0.263973	1.1
757.016	0.0187356	0.427224	-0.285942	1.1		756.985	0.0128282	0.393517	-0.266482	1.1
755.994	0.0200728	0.431385	-0.287919	1.1		755.998	0.0154241	0.398587	-0.268214	1.1
755.006	0.0218098	0.435928	-0.289883	1.1		755.009	0.0169868	0.402477	-0.269843	1.1
754.017	0.0235078	0.438953	-0.290812	1.1		753.986	0.0183214	0.406249	-0.27155	1.1
752.993	0.0255566	0.442985	-0.2922	1.1		752.997	0.0212229	0.40912	-0.271528	1.1
752.004	0.0274194	0.445566	-0.292703	1.1		752.007	0.021411	0.411655	-0.273171	1.1
751.015	0.0287114	0.447582	-0.293209	1.1		750.982	0.0241571	0.414197	-0.273028	1.1
749.99	0.0311253	0.449515	-0.292873	1.1		749.992	0.0261047	0.416501	-0.273277	1.1
749	0.0345355	0.451401	-0.291806	1.1		749.002	0.0292261	0.418116	-0.272223	1.1
748.01	0.0366817	0.453214	-0.291573	1.1		748.011	0.0318335	0.420851	-0.272312	1.1
746.983	0.040852	0.454638	-0.28965	1.1		746.985	0.0359449	0.422036	-0.270264	1.1
745.992	0.0454589	0.456325	-0.287606	1.1		745.994	0.0397056	0.423755	-0.268834	1.1
745.001	0.0499744	0.458144	-0.285718	1.1		745.002	0.0443611	0.426257	-0.267327	1.1
744.009	0.0542534	0.457918	-0.282565	1.1		744.01	0.0488121	0.426801	-0.264592	1.1
743.017	0.0611451	0.459806	-0.279062	1.1		743.017	0.0550784	0.429117	-0.261827	1.1
741.989	0.0668086	0.460833	-0.275817	1.1		741.989	0.0605586	0.430406	-0.258893	1.1
740.996	0.0729789	0.460714	-0.271415	1.1		740.996	0.0668485	0.430973	-0.254887	1.1
740.002	0.0813517	0.461108	-0.26583	1.1		740.002	0.0757603	0.432663	-0.249832	1.1
739.009	0.0899846	0.462101	-0.260481	1.1		739.008	0.0845875	0.433939	-0.244546	1.1
738.015	0.100061	0.46275	-0.253882	1.1		738.014	0.0933491	0.436225	-0.240013	1.1
736.985	0.110984	0.462786	-0.246261	1.1		736.984	0.104624	0.437756	-0.233192	1.1
735.99	0.123577	0.464043	-0.238326	1.1		735.989	0.11618	0.438607	-0.225699	1.1
734.995	0.13783	0.464751	-0.228844	1.1		734.994	0.129294	0.440379	-0.217759	1.1
734	0.15258	0.465677	-0.219168	1.1		733.998	0.145382	0.442786	-0.208182	1.1
733.004	0.168213	0.466587	-0.208862	1.1		733.002	0.161515	0.445774	-0.198981	1.1
732.008	0.186069	0.467162	-0.196765	1.1		732.006	0.179314	0.448125	-0.188168	1.1
731.012	0.207212	0.469313	-0.183471	1.1		731.009	0.199144	0.451079	-0.176355	1.1
730.015	0.229317	0.47112	-0.169262	1.1		730.012	0.220878	0.454364	-0.16344	1.1
729.018	0.252279	0.472477	-0.154139	1.1		729.015	0.244329	0.459321	-0.150495	1.1
727.985	0.278016	0.474495	-0.137535	1.1		728.017	0.268988	0.463614	-0.136238	1.1
726.987	0.307286	0.477431	-0.119102	1.1		726.984	0.295552	0.467651	-0.120469	1.1
725.989	0.337155	0.480327	-0.10022	1.1		725.985	0.326348	0.473046	-0.102689	1.1
724.99	0.369064	0.48342	-0.0800486	1.1		724.986	0.3576	0.479158	-0.0850904	1.1
723.991	0.401667	0.486491	-0.0593769	1.1		723.987	0.390843	0.484267	-0.0653965	1.1
722.992	0.437839	0.489706	-0.036307	1.1		722.988	0.425217	0.491211	-0.0461961	1.1
721.993	0.476794	0.493096	-0.0114111	1.1		721.988	0.464064	0.498012	-0.0237635	1.1
720.993	0.516694	0.496821	0.0139111	1.1		720.988	0.50412	0.50478	-0.000462267	1.1
719.993	0.556492	0.501023	0.0388281	1.1		719.987	0.54468	0.511598	0.0231575	1.1
718.992	0.597388	0.505609	0.0642457	1.1		718.987	0.583791	0.518837	0.0454677	1.1
717.991	0.638121	0.509051	0.0903486	1.1		717.986	0.624397	0.526267	0.0686909	1.1
716.99	0.677191	0.51261	0.115206	1.1		716.984	0.665947	0.533473	0.0927319	1.1
715.988	0.715641	0.516205	0.139605	1.1		715.982	0.704073	0.54016	0.114739	1.1
714.986	0.752011	0.518646	0.163356	1.1		715.016	0.7407	0.546753	0.135763	1.1
713.984	0.787558	0.52225	0.185716	1.1		714.013	0.776576	0.552482	0.156866	1.1
713.018	0.820103	0.524355	0.207024	1.1		713.011	0.811003	0.558238	0.176936	1.1
712.015	0.852357	0.526702	0.227958	1.1		712.007	0.8439	0.563349	0.196386	1.1
711.011	0.881321	0.528234	0.247161	1.1		711.004	0.87445	0.567253	0.215038	1.1
710.008	0.907581	0.529351	0.264761	1.1		710	0.901899	0.570983	0.231641	1.1
709.004	0.930491	0.529435	0.280739	1.1		708.996	0.924926	0.572527	0.246679	1.1
708	0.949537	0.529432	0.294073	1.1		707.991	0.945262	0.574723	0.259377	1.1
706.995	0.966893	0.529124	0.306438	1.1		706.987	0.962384	0.576144	0.270368	1.1
705.99	0.978578	0.527622	0.315669	1.1		706.017	0.977948	0.576057	0.281323	1.1
704.985	0.988854	0.525917	0.324056	1.1		705.012	0.987497	0.575842	0.288159	1.1
704.015	0.995511	0.523555	0.330369	1.1		704.006	0.995178	0.57513	0.294034	1.1
703.009	0.999939	0.521243	0.335087	1.1		703	0.998158	0.57159	0.298597	1.1
702.003	1	0.517671	0.33763	1.1		701.993	0.999956	0.568263	0.302185	1.1
700.997	0.999014	0.513626	0.339772	1.1		700.987	1	0.565591	0.304086	1.1
699.99	0.995589	0.50981	0.340045	1.1		700.015	0.995914	0.561537	0.304064	1.1
698.982	0.98993	0.505342	0.339212	1.1		699.008	0.991458	0.557189	0.303988	1.1
698.011	0.982159	0.500527	0.337142	1.1		698	0.984327	0.55241	0.302342	1.1
697.003	0.972283	0.495443	0.333788	1.1		696.992	0.974334	0.54546	0.300212	1.1
695.995	0.96131	0.489807	0.330052	1.1		695.984	0.963352	0.540178	0.296222	1.1
694.986	0.947985	0.483626	0.325051	1.1		695.011	0.95121	0.533591	0.292334	1.1
694.013	0.93458	0.478459	0.319285	1.1		694.002	0.936677	0.526658	0.287013	1.1
693.004	0.919826	0.470976	0.314195	1.1		692.992	0.923556	0.520421	0.282195	1.1
691.995	0.90534	0.46534	0.308001	1.1		691.983	0.906984	0.51324	0.275621	1.1
690.985	0.88962	0.459441	0.301126	1.1		691.009	0.892247	0.505346	0.27083	1.1
690.011	0.873104	0.452493	0.294427	1.1		689.998	0.875993	0.49832	0.264372	1.1
689	0.855858	0.445129	0.28751	1.1		688.987	0.859535	0.491014	0.257964	1.1
687.99	0.839445	0.438618	0.280579	1.1		688.013	0.843117	0.483969	0.251404	1.1
687.015	0.823169	0.432732	0.273306	1.1		687.001	0.824654	0.475338	0.244521	1.1
686.003	0.807231	0.425896	0.266934	1.1		685.99	0.809967	0.4681	0.239307	1.1
684.991	0.78959	0.419456	0.259093	1.1		685.014	0.791959	0.45977	0.232532	1.1
684.015	0.773499	0.411713	0.25325	1.1		684.001	0.775749	0.452705	0.226131	1.1
683.003	0.757078	0.406361	0.245501	1.1		682.989	0.758677	0.445076	0.219521	1.1
681.99	0.740673	0.399269	0.238983	1.1		682.012	0.743563	0.438044	0.213863	1.1
681.014	0.726379	0.393181	0.233238	1.1		680.999	0.728404	0.430668	0.208415	1.1
680	0.709667	0.385693	0.226781	1.1		679.985	0.712272	0.423104	0.202418	1.1
678.986	0.694609	0.378952	0.22096	1.1		679.007	0.696455	0.415286	0.196818	1.1
678.009	0.680425	0.373092	0.215133	1.1		677.993	0.681969	0.407164	0.192363	1.1
676.994	0.665433	0.366756	0.209074	1.1		677.015	0.667472	0.400877	0.186616	1.1
676.016	0.651125	0.360285	0.203588	1.1		676	0.653077	0.393497	0.181706	1.1
675.001	0.636766	0.353684	0.198157	1.1		674.985	0.638232	0.3868	0.176003	1.1
673.986	0.623608	0.347874	0.193014	1.1		674.005	0.625906	0.37907	0.172785	1.1
673.007	0.610543	0.341569	0.188282	1.1		672.99	0.612602	0.373108	0.167646	1.1
671.991	0.596252	0.335472	0.182546	1.1		672.01	0.598969	0.36659	0.162665	1.1
671.011	0.583932	0.329214	0.178303	1.1		670.993	0.585588	0.357666	0.159546	1.1
669.994	0.569973	0.322387	0.17331	1.1		670.013	0.573155	0.351528	0.155139	1.1
669.014	0.557656	0.315299	0.16965	1.1		668.996	0.560599	0.343929	0.151669	1.1
667.997	0.545338	0.310299	0.164527	1.1		668.015	0.547876	0.338636	0.146467	1.1
667.016	0.535314	0.30366	0.162158	1.1		666.997	0.537631	0.331507	0.144287	1.1
665.998	0.522692	0.29812	0.1572	1.1		666.016	0.525102	0.323327	0.141242	1.1
665.016	0.512949	0.292396	0.154388	1.1		664.997	0.513817	0.318151	0.136966	1.1
663.998	0.503584	0.287116	0.151527	1.1		664.015	0.50558	0.311979	0.13552	1.1
663.016	0.495063	0.281513	0.149485	1.1		662.996	0.496404	0.307222	0.132427	1.1
661.997	0.48557	0.275991	0.146705	1.1		662.013	0.487198	0.300973	0.130357	1.1
661.014	0.477446	0.270171	0.145092	1.1		660.994	0.479112	0.294754	0.12905	1.1
659.994	0.470704	0.265713	0.143494	1.1		660.01	0.471832	0.289824	0.127406	1.1
659.011	0.46477	0.261558	0.142249	1.1		658.99	0.465579	0.284458	0.126785	1.1
657.99	0.458281	0.255804	0.141734	1.1		658.006	0.459412	0.279376	0.126025	1.1
657.006	0.453727	0.251916	0.141268	1.1		656.985	0.453769	0.27537	0.124879	1.1
655.986	0.447733	0.247364	0.140258	1.1		656.001	0.448589	0.269821	0.125137	1.1
655.001	0.443794	0.242919	0.140612	1.1		655.016	0.444643	0.265613	0.125321	1.1
654.016	0.43996	0.239133	0.140579	1.1		653.994	0.440561	0.261477	0.125358	1.1
652.994	0.437241	0.235423	0.141273	1.1		653.009	0.437277	0.257503	0.125842	1.1
652.009	0.434575	0.232051	0.141767	1.1		651.987	0.434105	0.2547	0.125583	1.1
650.986	0.431122	0.227544	0.142505	1.1		651.001	0.431675	0.249915	0.127232	1.1
650	0.428624	0.224259	0.143055	1.1		650.014	0.4297	0.246378	0.128325	1.1
649.014	0.426257	0.220544	0.144	1.1		648.991	0.426527	0.243275	0.128277	1.1
647.991	0.423408	0.216681	0.144709	1.1		648.004	0.424308	0.239121	0.129631	1.1
647.004	0.421846	0.213442	0.145883	1.1		647.017	0.421896	0.235432	0.130525	1.1
646.017	0.419252	0.209655	0.146718	1.1		645.993	0.419455	0.231435	0.131614	1.1
644.992	0.416723	0.205096	0.148139	1.1		645.005	0.417435	0.228687	0.132124	1.1
644.005	0.413475	0.203253	0.147156	1.1		644.017	0.415008	0.225842	0.132416	1.1
643.016	0.410535	0.199694	0.147589	1.1		642.992	0.410885	0.221589	0.132507	1.1
641.992	0.405906	0.195256	0.147455	1.1		642.003	0.407665	0.217757	0.132936	1.1
641.003	0.401674	0.192089	0.14671	1.1		641.015	0.402984	0.214229	0.132129	1.1
640.014	0.397744	0.188688	0.146339	1.1		639.989	0.398826	0.2099	0.132248	1.1
638.988	0.393098	0.184666	0.145903	1.1		638.999	0.393892	0.206507	0.131169	1.1
637.998	0.38738	0.180434	0.144862	1.1		638.009	0.38883	0.202105	0.130707	1.1
637.009	0.380799	0.176618	0.142927	1.1		636.983	0.382326	0.197893	0.129103	1.1
635.982	0.375015	0.173768	0.140873	1.1		635.992	0.376644	0.194753	0.127323	1.1
634.991	0.368105	0.169868	0.138765	1.1		635.002	0.369869	0.189993	0.125913	1.1
634.001	0.36034	0.165275	0.136545	1.1		634.011	0.36275	0.185953	0.123758	1.1
633.01	0.352933	0.162115	0.133572	1.1		632.983	0.355024	0.181717	0.121314	1.1
631.982	0.345031	0.157834	0.131038	1.1		631.992	0.347274	0.177274	0.119	1.1
630.99	0.337305	0.154402	0.128032	1.1		631	0.339063	0.17358	0.115838	1.1
629.999	0.328962	0.150449	0.124959	1.1		630.008	0.332116	0.168806	0.114317	1.1
629.007	0.321167	0.147169	0.121799	1.1		629.015	0.323138	0.165004	0.110693	1.1
628.014	0.312066	0.143026	0.118328	1.1		627.986	0.313768	0.160722	0.107132	1.1
626.985	0.303818	0.139105	0.115299	1.1		626.993	0.306127	0.1567	0.104599	1.1
625.992	0.295879	0.136199	0.111776	1.1		626	0.298082	0.153066	0.101511	1.1
624.999	0.287287	0.131692	0.108917	1.1		625.007	0.290134	0.148413	0.0992048	1.1
624.005	0.279448	0.128875	0.105401	1.1		624.013	0.28193	0.144462	0.0962279	1.1
623.012	0.271976	0.125975	0.102201	1.1		622.982	0.27363	0.140811	0.0929731	1.1
622.018	0.264445	0.122452	0.099395	1.1		621.988	0.265638	0.136798	0.0901879	1.1
620.987	0.255655	0.119481	0.0953215	1.1		620.993	0.258571	0.133438	0.0875928	1.1
619.992	0.248125	0.115713	0.0926884	1.1		619.999	0.249865	0.1289	0.0846753	1.1
618.997	0.240044	0.112478	0.0892967	1.1		619.004	0.24244	0.125672	0.0817373	1.1
618.002	0.232513	0.10964	0.0860107	1.1		618.008	0.234781	0.122078	0.0788922	1.1
617.007	0.225111	0.106243	0.0832075	1.1		617.013	0.227131	0.118899	0.075762	1.1
616.011	0.218039	0.102982	0.0805403	1.1		616.017	0.220343	0.114943	0.07378	1.1
615.015	0.210707	0.0997835	0.0776466	1.1		614.984	0.21266	0.11114	0.0710642	1.1
613.982	0.203723	0.0972629	0.0745221	1.1		613.987	0.205617	0.107851	0.0684361	1.1
612.986	0.197742	0.0938245	0.0727425	1.1		612.991	0.199281	0.104965	0.0660207	1.1
611.989	0.191257	0.0916922	0.0696954	1.1		611.994	0.19347	0.10179	0.0641755	1.1
610.992	0.18513	0.088794	0.0674349	1.1		610.996	0.186856	0.0986788	0.0617239	1.1
609.995	0.1794	0.0861776	0.0652554	1.1		609.999	0.18142	0.096251	0.0596183	1.1
608.997	0.173704	0.0834872	0.0631515	1.1		609.001	0.175705	0.0928978	0.057965	1.1
607.999	0.167865	0.0808951	0.0608788	1.1		608.003	0.169958	0.0902525	0.0557937	1.1
607.001	0.162549	0.0790539	0.0584467	1.1		607.005	0.164115	0.0876858	0.0535002	1.1
606.003	0.157445	0.0763979	0.0567331	1.1		606.006	0.159144	0.0850047	0.0518976	1.1
605.004	0.152391	0.0742194	0.0547202	1.1		605.007	0.154417	0.0823055	0.0504782	1.1
604.005	0.147536	0.07216	0.0527631	1.1		604.008	0.149179	0.0800846	0.0483659	1.1
603.006	0.143506	0.0699993	0.0514546	1.1		603.009	0.144987	0.0775672	0.0471937	1.1
602.007	0.138753	0.0679336	0.0495736	1.1		602.009	0.140457	0.0756991	0.0453302	1.1
601.007	0.134474	0.0658508	0.048036	1.1		601.009	0.136111	0.0731676	0.0440601	1.1
600.007	0.130885	0.0642149	0.0466689	1.1		600.009	0.132095	0.0705001	0.0431163	1.1
599.007	0.126574	0.0626336	0.0447586	1.1		599.009	0.1282	0.0687497	0.0416154	1.1
598.007	0.12368	0.0605268	0.0442072	1.1		598.008	0.124565	0.0667943	0.0404396	1.1
597.006	0.120161	0.0588623	0.0429089	1.1		597.007	0.121704	0.0652483	0.0395191	1.1
596.005	0.116741	0.0575745	0.0414164	1.1		596.006	0.117973	0.0630057	0.0384769	1.1
595.004	0.113161	0.0554953	0.0403662	1.1		595.004	0.11518	0.0613983	0.0376472	1.1
594.002	0.110417	0.05426	0.0393096	1.1		594.003	0.111876	0.0593979	0.0367345	1.1
593	0.107169	0.0522727	0.0384273	1.1		593.001	0.108751	0.0579657	0.0355493	1.1
591.998	0.104765	0.0511398	0.0375376	1.1		591.998	0.105987	0.0569117	0.0343528	1.1
590.996	0.101225	0.0492566	0.0363776	1.1		590.996	0.102996	0.0545612	0.0339047	1.1
589.993	0.0986464	0.0478844	0.0355334	1.1		589.993	0.100108	0.0530755	0.0329225	1.1
588.991	0.0957199	0.0466605	0.0343416	1.1		588.99	0.0973151	0.0512932	0.0322154	1.1
587.988	0.093044	0.0454655	0.0333049	1.1		587.987	0.0949031	0.0495099	0.0317753	1.1
586.984	0.0903125	0.0441679	0.0323012	1.1		586.983	0.0929137	0.0487324	0.0309269	1.1
586.018	0.0883177	0.0428011	0.0318616	1.1		586.017	0.0892158	0.0468017	0.0296899	1.1
585.014	0.0851041	0.0413318	0.0306406	1.1		585.012	0.0869162	0.0458219	0.028766	1.1
584.01	0.0831365	0.0405159	0.0298344	1.1		584.008	0.0849823	0.0445119	0.0283293	1.1
583.006	0.0805314	0.0388021	0.0292105	1.1		583.004	0.0818917	0.0436216	0.026789	1.1
582.001	0.077981	0.0376253	0.028249	1.1		581.999	0.0794058	0.0416082	0.0264583	1.1
580.996	0.0758342	0.0366404	0.0274356	1.1		580.994	0.0774142	0.0404759	0.0258568	1.1
579.991	0.0735096	0.036005	0.0262533	1.1		579.988	0.0745476	0.038879	0.024968	1.1
578.986	0.0709362	0.0345703	0.0254562	1.1		578.983	0.0725184	0.0379753	0.0241801	1.1
578.017	0.0688214	0.0338035	0.0245125	1.1		578.014	0.0700908	0.0364556	0.0235447	1.1
577.011	0.0662308	0.0328501	0.0233665	1.1		577.008	0.0679372	0.0359176	0.0224137	1.1
576.005	0.064166	0.0317749	0.0226737	1.1		576.002	0.0654402	0.0347217	0.0215029	1.1
574.999	0.062007	0.0303367	0.0221692	1.1		574.995	0.0633793	0.0336222	0.02083	1.1
573.992	0.0595595	0.0295037	0.0210391	1.1		573.988	0.0608929	0.0325228	0.0198591	1.1
572.985	0.0573646	0.0287162	0.0200539	1.1		573.018	0.0591398	0.0313702	0.0194387	1.1
572.016	0.0556194	0.0280129	0.0193245	1.1		572.011	0.0568808	0.0300079	0.0188111	1.1
571.008	0.0536549	0.0270538	0.0186208	1.1		571.003	0.0553897	0.0296034	0.0180504	1.1
570.001	0.0515594	0.0262588	0.0177104	1.1		569.995	0.0528324	0.0284915	0.0170386	1.1
568.993	0.0499352	0.0256285	0.0170147	1.1		568.987	0.0508661	0.0278166	0.0161346	1.1
567.985	0.047581	0.0248246	0.0159294	1.1		568.016	0.0493476	0.0268912	0.0157195	1.1
567.014	0.0460459	0.0239952	0.0154355	1.1		567.008	0.0472643	0.0256204	0.0151507	1.1
566.005	0.0438885	0.0230133	0.0146127	1.1		565.999	0.0458924	0.0251301	0.0145336	1.1
564.996	0.0425192	0.0223915	0.0140894	1.1		564.99	0.0437437	0.0240215	0.0138055	1.1
563.987	0.04042	0.0217956	0.0130371	1.1		564.018	0.0419254	0.0235072	0.0128928	1.1
563.015	0.0390238	0.0208889	0.0126945	1.1		563.008	0.0407421	0.0230016	0.0124184	1.1
562.005	0.0373364	0.0201811	0.0120087	1.1		561.998	0.0391759	0.0222353	0.0118584	1.1
560.996	0.035774	0.0197024	0.0112501	1.1		560.988	0.0376003	0.021299	0.0114109	1.1
559.986	0.0345275	0.0197728	0.0103283	1.1		560.015	0.0365023	0.0207816	0.0110045	1.1
559.013	0.0330839	0.0186054	0.0101349	1.1		559.005	0.0347976	0.0199686	0.0103803	1.1
558.002	0.0316634	0.0179741	0.00958245	1.1		557.994	0.0334018	0.0194409	0.00977262	1.1
556.991	0.0307084	0.0180505	0.00886056	1.1		556.983	0.0324041	0.0190192	0.00936946	1.1
556.018	0.0294478	0.0171353	0.00861875	1.1		556.009	0.0307827	0.0179108	0.0090103	1.1
555.006	0.0282487	0.0166085	0.00814815	1.1		554.998	0.0298016	0.017553	0.00857404	1.1
553.995	0.0273078	0.0162307	0.00775394	1.1		553.986	0.0288783	0.0173304	0.00808354	1.1
552.983	0.0260372	0.0161282	0.00693629	1.1		553.011	0.0275822	0.0168633	0.00750323	1.1
552.009	0.025264	0.0156266	0.00674615	1.1		551.999	0.0264687	0.0161626	0.00721422	1.1
550.996	0.024393	0.0152732	0.00638385	1.1		550.987	0.0255944	0.0155296	0.00704537	1.1
549.984	0.0230111	0.0149439	0.00564705	1.1		550.011	0.0251676	0.0155382	0.00674058	1.1
549.008	0.022588	0.0147468	0.00548884	1.1		548.998	0.0239961	0.0152991	0.00608788	1.1
547.996	0.0219495	0.0143076	0.00534933	1.1		547.985	0.0233502	0.0146947	0.00605884	1.1
546.982	0.0209364	0.0139976	0.00485713	1.1		547.009	0.0223713	0.0142244	0.00570286	1.1
546.006	0.020419	0.0137129	0.00469424	1.1		545.996	0.0217647	0.0142268	0.00527652	1.1
544.993	0.0194442	0.0133065	0.00429639	1.1		544.982	0.0208761	0.0140161	0.00480199	1.1
544.016	0.0189167	0.0131714	0.00402166	1.1		544.005	0.0201364	0.0133759	0.0047323	1.1
543.002	0.018282	0.0130094	0.00369082	1.1		542.991	0.0196562	0.0133536	0.00441182	1.1
541.988	0.0174576	0.0124866	0.00347968	1.1		542.014	0.0192776	0.013428	0.00409473	1.1
541.011	0.0170656	0.0125145	0.00318576	1.1		540.999	0.0189838	0.0129097	0.00425187	1.1
539.996	0.0163945	0.0125145	0.00271605	1.1		539.984	0.0185955	0.0131052	0.0038432	1.1
539.018	0.0160515	0.012267	0.00264913	1.1		539.006	0.017502	0.0122345	0.00368724	1.1
538.003	0.0157585	0.0125344	0.00225687	1.1		537.99	0.0172022	0.0125053	0.00328785	1.1
536.988	0.0148655	0.0119313	0.00205399	1.1		537.012	0.0164894	0.011967	0.00316567	1.1
536.009	0.0146273	0.0119517	0.00187289	1.1		535.996	0.0162519	0.0121587	0.00286523	1.1
534.993	0.0142215	0.0119306	0.00160364	1.1		535.018	0.0157025	0.0119575	0.00262152	1.1
534.015	0.0135703	0.011598	0.00138067	1.1		534.001	0.0152174	0.0116817	0.00247505	1.1
532.998	0.0129747	0.0112719	0.00119196	1.1		532.984	0.0152174	0.0115779	0.00254766	1.1
531.982	0.012897	0.0115145	0.000967765	1.1		532.005	0.0146023	0.0117662	0.00198528	1.1
531.002	0.0129405	0.0115734	0.000956924	1.1		530.988	0.0140829	0.0114917	0.00181386	1.1
529.985	0.0121419	0.0112859	0.000599218	1.1		530.008	0.0139354	0.0114004	0.00177449	1.1
529.005	0.0116519	0.0110198	0.000442453	1.1		528.991	0.013578	0.0109898	0.00181174	1.1
527.988	0.0115994	0.011231	0.000257938	1.1		528.01	0.0132202	0.0108586	0.00165309	1.1
527.008	0.011114	0.0111216	-5.32491e-06	1.1		526.992	0.0129157	0.0109853	0.00135125	1.1
525.989	0.0104582	0.0109241	-0.000326161	1.1		526.012	0.012536	0.0108862	0.00115487	1.1
525.009	0.010541	0.0108458	-0.000213386	1.1		524.993	0.0124903	0.0108889	0.00112099	1.1
523.99	0.0107132	0.0114455	-0.000512594	1.1		524.012	0.0120723	0.0107447	0.00092935	1.1
523.009	0.0101895	0.0110393	-0.000594843	1.1		522.993	0.0121606	0.0110783	0.000757667	1.1
521.99	0.0105305	0.0115748	-0.000730993	1.1		522.012	0.0115387	0.0107356	0.000562162	1.1
521.009	0.0101255	0.0114891	-0.000954498	1.1		520.992	0.0118562	0.0111312	0.00050751	1.1
519.989	0.0101683	0.0116356	-0.00102713	1.1		520.01	0.0111089	0.0110931	1.10109e-05	1.1
519.007	0.00948871	0.0113297	-0.00128869	1.1		518.99	0.0111012	0.0109851	8.12483e-05	1.1
517.988	0.00918196	0.0114432	-0.00158286	1.1		518.008	0.0116417	0.0114177	0.000156796	1.1
517.005	0.00946395	0.0115512	-0.00146106	1.1		516.988	0.0115369	0.0114454	6.40088e-05	1.1
515.985	0.00953488	0.0120216	-0.00174067	1.1		516.005	0.0117263	0.0115097	0.000151579	1.1
515.002	0.00945021	0.0115439	-0.00146557	1.1		514.984	0.0113933	0.0115524	-0.000111395	1.1
513.981	0.00987126	0.0123649	-0.00174553	1.1		514.001	0.0112348	0.0118848	-0.000454953	1.1
512.998	0.00930958	0.0120966	-0.00195092	1.1		513.017	0.0107616	0.0116938	-0.000652562	1.1
512.015	0.00910504	0.0120338	-0.00205012	1.1		511.996	0.0111808	0.0119877	-0.000564851	1.1
510.993	0.00955674	0.0125254	-0.00207806	1.1		511.012	0.0115423	0.0121446	-0.000421601	1.1
510.009	0.00956102	0.0128817	-0.00232445	1.1		509.99	0.0114027	0.0121158	-0.0004992	1.1
508.988	0.00954984	0.0127828	-0.0022631	1.1		509.006	0.0116617	0.0124022	-0.000518402	1.1
508.003	0.00971632	0.0131562	-0.00240792	1.1		507.984	0.0111561	0.0121597	-0.000702563	1.1
506.981	0.00991679	0.0131632	-0.00227247	1.1		506.999	0.0112746	0.0124033	-0.000790127	1.1
505.996	0.00991359	0.0134215	-0.00245554	1.1		506.014	0.0115197	0.012889	-0.000958509	1.1
505.012	0.00991749	0.013609	-0.00258404	1.1		504.991	0.0117867	0.0130922	-0.000913865	1.1
503.989	0.00997091	0.0134887	-0.00246248	1.1		504.006	0.0118702	0.0131231	-0.000877038	1.1
503.003	0.0104087	0.0141419	-0.00261326	1.1		502.982	0.0122665	0.0136303	-0.000954683	1.1
502.018	0.0106155	0.0142222	-0.00252469	1.1		501.997	0.0117164	0.0134927	-0.00124337	1.1
500.994	0.0103494	0.0143107	-0.00277289	1.1		501.011	0.012592	0.0141246	-0.0010728	1.1
500.008	0.01053	0.0144507	-0.00274451	1.1		499.987	0.0124918	0.0143579	-0.00130623	1.1
498.984	0.0106394	0.0147262	-0.00286074	1.1		499	0.0126253	0.0146204	-0.00139657	1.1
497.998	0.0110872	0.0153734	-0.00300035	1.1		498.014	0.0128214	0.014856	-0.00142423	1.1
497.011	0.0114193	0.0155695	-0.00290508	1.1		496.989	0.0128865	0.0149735	-0.00146091	1.1
495.987	0.0114946	0.0161171	-0.00323576	1.1		496.002	0.0134875	0.0158784	-0.00167361	1.1
495	0.0118662	0.0161916	-0.00302775	1.1		495.015	0.0136789	0.015866	-0.00153097	1.1
494.013	0.012032	0.0166348	-0.00322202	1.1		493.989	0.0136252	0.0160607	-0.00170485	1.1
492.987	0.0124384	0.0172915	-0.00339714	1.1		493.002	0.0138492	0.0166685	-0.00197354	1.1
492	0.0118671	0.0167333	-0.00340634	1.1		492.014	0.0136636	0.0166467	-0.00208822	1.1
491.012	0.0126757	0.0176408	-0.00347555	1.1		490.988	0.0145627	0.0176133	-0.00213549	1.1
489.986	0.0126692	0.0181792	-0.00385702	1.1		490	0.0148139	0.0178911	-0.00215402	1.1
488.998	0.0132936	0.0189809	-0.0039811	1.1		489.012	0.0149908	0.018017	-0.00211833	1.1
488.009	0.0129568	0.0188915	-0.00415432	1.1		487.985	0.0149784	0.0182383	-0.00228189	1.1
486.983	0.0132225	0.0194231	-0.0043404	1.1		486.996	0.0154306	0.018784	-0.00234743	1.1
485.994	0.0139096	0.0204449	-0.00457469	1.1		486.007	0.0154773	0.0191401	-0.00256393	1.1
485.005	0.0144645	0.0211091	-0.00465126	1.1		485.018	0.0158289	0.0199429	-0.00287979	1.1
484.016	0.0142226	0.0210386	-0.00477124	1.1		483.99	0.0168948	0.0205305	-0.00254497	1.1
482.988	0.0146155	0.0218576	-0.00506947	1.1		483.001	0.0174701	0.0212437	-0.00264149	1.1
481.999	0.0150958	0.0225677	-0.00523032	1.1		482.011	0.0170001	0.0218926	-0.00342475	1.1
481.009	0.01514	0.0234364	-0.00580747	1.1		480.983	0.0172184	0.022298	-0.00355576	1.1
479.981	0.0156331	0.024278	-0.00605144	1.1		479.993	0.0176383	0.0231673	-0.00387031	1.1
478.991	0.0161973	0.0251294	-0.00625245	1.1		479.002	0.0182573	0.0244513	-0.0043358	1.1
478.001	0.0160099	0.0256394	-0.00674067	1.1		478.012	0.0184178	0.0246632	-0.00437178	1.1
477.01	0.0167553	0.0262376	-0.00663761	1.1		476.983	0.0188516	0.0256872	-0.0047849	1.1
475.981	0.0170253	0.0277547	-0.0075106	1.1		475.992	0.0195968	0.0265752	-0.00488493	1.1
474.99	0.0175298	0.0286878	-0.00781062	1.1		475.001	0.0199984	0.0277347	-0.00541541	1.1
473.999	0.0180361	0.0299957	-0.00837176	1.1		474.009	0.0201353	0.0284848	-0.00584468	1.1
473.008	0.0185883	0.0309263	-0.00863662	1.1		473.018	0.0203131	0.0292585	-0.00626179	1.1
472.016	0.0191759	0.0321161	-0.00905808	1.1		471.988	0.020904	0.0308222	-0.00694273	1.1
470.986	0.0195526	0.0332912	-0.00961704	1.1		470.996	0.0219665	0.0319649	-0.00699891	1.1
469.994	0.0200259	0.0344973	-0.01013	1.1		470.004	0.0223007	0.0325569	-0.00717929	1.1
469.002	0.0201253	0.0358285	-0.0109922	1.1		469.012	0.0226856	0.0344405	-0.0082284	1.1
468.01	0.0211553	0.0373742	-0.0113533	1.1		468.019	0.02327	0.0352982	-0.00841973	1.1
467.017	0.0215025	0.0387671	-0.0120852	1.1		466.988	0.0241628	0.0370787	-0.00904112	1.1
465.987	0.0220618	0.0406289	-0.012997	1.1		465.995	0.0240584	0.0385779	-0.0101636	1.1
464.994	0.0229285	0.0421371	-0.013446	1.1		465.002	0.0249584	0.0399642	-0.010504	1.1
464.001	0.0235577	0.044235	-0.0144741	1.1		464.009	0.0254999	0.0419435	-0.0115105	1.1
463.007	0.02401	0.0458403	-0.0152812	1.1		463.015	0.0263873	0.0438475	-0.0122222	1.1
462.014	0.0249946	0.0477595	-0.0159355	1.1		461.983	0.0269895	0.0459326	-0.0132602	1.1
460.982	0.0255144	0.050253	-0.017317	1.1		460.99	0.0278352	0.047911	-0.0140531	1.1
459.988	0.0264811	0.0526144	-0.0182934	1.1		459.996	0.028585	0.0497068	-0.0147852	1.1
458.994	0.0267733	0.0545835	-0.0194671	1.1		459.001	0.0291367	0.0518953	-0.015931	1.1
458	0.0282722	0.0577987	-0.0206685	1.1		458.007	0.0302472	0.0545932	-0.0170422	1.1
457.006	0.0285754	0.0598613	-0.0219002	1.1		457.012	0.0308647	0.0573504	-0.01854	1.1
456.011	0.0297748	0.0633193	-0.0234811	1.1		456.017	0.0320042	0.0599248	-0.0195444	1.1
455.016	0.0309491	0.0666459	-0.0249878	1.1		454.984	0.0333143	0.0629914	-0.020774	1.1
453.983	0.0318878	0.0697217	-0.0264837	1.1		453.989	0.0343953	0.0657823	-0.0219709	1.1
452.988	0.0328192	0.0732907	-0.02833	1.1		452.994	0.0353069	0.0691485	-0.0236891	1.1
451.993	0.0339737	0.0764728	-0.0297493	1.1		451.998	0.0364253	0.0725418	-0.0252815	1.1
450.997	0.0351185	0.0803583	-0.0316679	1.1		451.002	0.0378449	0.0762546	-0.0268869	1.1
450.001	0.0361936	0.0840446	-0.0334957	1.1		450.006	0.0391589	0.080293	-0.0287939	1.1
449.006	0.0376799	0.0882377	-0.0353905	1.1		449.01	0.0397227	0.0834119	-0.0305825	1.1
448.01	0.0388291	0.0923944	-0.0374957	1.1		448.014	0.0412551	0.0874436	-0.032332	1.1
447.013	0.0402943	0.0973673	-0.0399511	1.1		447.018	0.0422614	0.0917079	-0.0346125	1.1
446.017	0.0419024	0.101596	-0.0417857	1.1		445.982	0.043388	0.0963358	-0.0370634	1.1
444.982	0.0429227	0.106988	-0.0448457	1.1		444.986	0.045215	0.101676	-0.0395228	1.1
443.985	0.044961	0.112195	-0.0470639	1.1		443.989	0.0463769	0.10645	-0.0420514	1.1
442.988	0.0459731	0.117936	-0.050374	1.1		442.991	0.0479559	0.111449	-0.0444449	1.1
441.991	0.0475949	0.123807	-0.0533487	1.1		441.994	0.0493592	0.11636	-0.0469008	1.1
440.994	0.0492475	0.129778	-0.0563713	1.1		440.996	0.0515306	0.122593	-0.0497437	1.1
439.996	0.0506468	0.13557	-0.0594461	1.1		439.999	0.0530181	0.128203	-0.0526295	1.1
438.998	0.052986	0.142642	-0.0627589	1.1		439.001	0.0550469	0.134856	-0.0558664	1.1
438.001	0.0544203	0.148995	-0.066202	1.1		438.003	0.0562996	0.140624	-0.0590268	1.1
437.003	0.056792	0.15649	-0.0697882	1.1		437.004	0.0580741	0.146925	-0.0621954	1.1
436.004	0.0587217	0.163653	-0.0734523	1.1		436.006	0.0602647	0.154032	-0.0656369	1.1
435.006	0.0613097	0.1713	-0.0769933	1.1		435.007	0.0620719	0.160755	-0.0690784	1.1
434.007	0.06329	0.178335	-0.0805318	1.1		434.009	0.0649472	0.167877	-0.0720509	1.1
433.009	0.0658956	0.186022	-0.0840887	1.1		433.01	0.06759	0.175224	-0.0753435	1.1
432.01	0.0690669	0.195199	-0.0882923	1.1		432.01	0.0696818	0.182668	-0.0790904	1.1
431.01	0.0723511	0.203392	-0.0917289	1.1		431.011	0.0732244	0.192012	-0.0831512	1.1
430.011	0.0756365	0.212152	-0.0955605	1.1		430.012	0.0762705	0.199373	-0.0861715	1.1
429.012	0.0790411	0.22036	-0.0989235	1.1		429.012	0.0806865	0.208406	-0.0894039	1.1
428.012	0.083848	0.228601	-0.101327	1.1		428.012	0.0841887	0.215749	-0.0920924	1.1
427.012	0.0884189	0.237466	-0.104333	1.1		427.012	0.0888998	0.224316	-0.0947914	1.1
426.012	0.093265	0.245992	-0.106909	1.1		426.012	0.0938318	0.23296	-0.0973899	1.1
425.012	0.0987449	0.254216	-0.10883	1.1		425.011	0.0989031	0.241106	-0.099542	1.1
424.012	0.104142	0.261628	-0.11024	1.1		424.011	0.104627	0.248436	-0.100666	1.1
423.011	0.110916	0.269765	-0.111194	1.1		423.01	0.110753	0.255613	-0.101402	1.1
422.011	0.117546	0.277038	-0.111645	1.1		422.009	0.117833	0.26315	-0.101722	1.1
421.01	0.124418	0.283126	-0.111095	1.1		421.008	0.12453	0.270095	-0.101895	1.1
420.009	0.132383	0.289566	-0.110028	1.1		420.007	0.13277	0.277008	-0.100967	1.1
419.008	0.140755	0.295792	-0.108526	1.1		419.005	0.141452	0.283474	-0.0994154	1.1
418.006	0.149824	0.301036	-0.105848	1.1		418.004	0.150075	0.289395	-0.0975239	1.1
417.005	0.160269	0.306783	-0.10256	1.1		417.002	0.160036	0.295545	-0.0948558	1.1
416.003	0.171145	0.311675	-0.0983713	1.1		416	0.170777	0.300652	-0.0909127	1.1
415.001	0.182427	0.315581	-0.0932079	1.1		414.998	0.18232	0.305468	-0.0862037	1.1
413.999	0.19357	0.318714	-0.0876011	1.1		413.996	0.193085	0.309792	-0.0816954	1.1
412.997	0.205197	0.321615	-0.081493	1.1		412.993	0.204596	0.313025	-0.0759006	1.1
411.994	0.218259	0.323948	-0.0739817	1.1		411.991	0.217249	0.315967	-0.069103	1.1
410.992	0.231074	0.325469	-0.0660768	1.1		410.988	0.230441	0.319038	-0.0620183	1.1
409.989	0.243594	0.32662	-0.0581183	1.1		409.985	0.242658	0.320952	-0.0548054	1.1
408.986	0.256292	0.327685	-0.0499756	1.1		408.982	0.255664	0.322928	-0.0470847	1.1
407.983	0.269207	0.327926	-0.0411031	1.1		408.017	0.267732	0.324285	-0.0395877	1.1
407.019	0.282649	0.327133	-0.0311385	1.1		407.014	0.28117	0.32512	-0.0307647	1.1
406.015	0.295127	0.326771	-0.022151	1.1		406.01	0.294323	0.325711	-0.0219717	1.1
405.012	0.308198	0.325756	-0.0122911	1.1		405.006	0.305698	0.32558	-0.013917	1.1
404.008	0.318884	0.323681	-0.00335848	1.1		404.002	0.317481	0.325017	-0.00527485	1.1
403.004	0.329896	0.322094	0.00546174	1.1		402.998	0.328463	0.324031	0.003102	1.1
402	0.340629	0.319065	0.0150944	1.1		401.994	0.339488	0.322348	0.0119983	1.1
400.996	0.349162	0.316003	0.0232111	1.1		400.99	0.348505	0.320374	0.0196919	1.1
399.992	0.35673	0.312725	0.0308035	1.1		399.985	0.355888	0.317716	0.0267208	1.1
398.987	0.36264	0.309246	0.0373757	1.1		399.019	0.362664	0.315188	0.0332336	1.1
397.982	0.366966	0.305088	0.0433146	1.1		398.014	0.367323	0.311956	0.0387567	1.1
397.016	0.370211	0.300913	0.0485087	1.1		397.009	0.370872	0.308027	0.0439913	1.1
396.011	0.372503	0.296247	0.0533797	1.1		396.004	0.373323	0.303972	0.0485455	1.1
395.006	0.373387	0.29192	0.0570273	1.1		394.998	0.37408	0.299224	0.0523991	1.1
394.001	0.372763	0.28662	0.0603004	1.1		393.993	0.374665	0.295044	0.0557351	1.1
392.995	0.371494	0.281625	0.0629079	1.1		392.987	0.372924	0.290307	0.0578324	1.1
391.989	0.368743	0.275873	0.0650094	1.1		391.981	0.370487	0.284546	0.0601591	1.1
390.984	0.365048	0.270186	0.0664032	1.1		391.014	0.367723	0.279157	0.061996	1.1
390.016	0.361357	0.264641	0.0677014	1.1		390.008	0.363637	0.27338	0.0631799	1.1
389.01	0.356562	0.258862	0.06839	1.1		389.001	0.359027	0.267672	0.0639482	1.1
388.004	0.351497	0.252775	0.0691058	1.1		387.995	0.353842	0.261592	0.0645753	1.1
386.998	0.346108	0.247389	0.0691036	1.1		386.988	0.348223	0.255439	0.0649489	1.1
385.991	0.340288	0.241132	0.0694094	1.1		385.981	0.342698	0.249811	0.0650206	1.1
384.984	0.334368	0.2355	0.0692076	1.1		385.013	0.336798	0.243693	0.0651733	1.1
384.016	0.32885	0.230169	0.0690765	1.1		384.006	0.330694	0.237813	0.0650163	1.1
383.009	0.323047	0.224412	0.0690446	1.1		382.999	0.325811	0.233028	0.0649483	1.1
382.002	0.316832	0.218188	0.0690508	1.1		381.991	0.319574	0.22652	0.0651375	1.1
380.994	0.311158	0.212765	0.0688752	1.1		380.984	0.313173	0.22059	0.0648083	1.1
379.987	0.305163	0.207359	0.0684629	1.1		380.015	0.307746	0.215589	0.0645097	1.1
379.018	0.299245	0.201601	0.0683506	1.1		379.007	0.30269	0.210362	0.0646297	1.1
378.01	0.292955	0.196099	0.0677993	1.1		377.999	0.296097	0.204523	0.0641022	1.1
377.002	0.287585	0.191098	0.0675412	1.1		376.99	0.290561	0.198557	0.0644026	1.1
375.994	0.281045	0.186101	0.0664608	1.1		375.982	0.284729	0.193237	0.0640444	1.1
374.986	0.274889	0.180577	0.0660187	1.1		375.012	0.278948	0.188635	0.0632192	1.1
374.016	0.268757	0.175921	0.064985	1.1		374.004	0.272452	0.183954	0.0619489	1.1
373.007	0.261558	0.170934	0.063437	1.1		372.995	0.265096	0.177808	0.0611013	1.1
371.999	0.25412	0.165455	0.0620654	1.1		371.986	0.258161	0.172713	0.0598139	1.1
370.99	0.247359	0.161447	0.0601384	1.1		371.015	0.250811	0.168333	0.0577348	1.1
369.981	0.240371	0.157056	0.0583207	1.1		370.006	0.243764	0.163414	0.0562445	1.1
369.01	0.233146	0.153005	0.0560983	1.1		368.997	0.237298	0.1595	0.0544586	1.1
368.001	0.225212	0.148735	0.0535337	1.1		367.987	0.229147	0.154672	0.0521324	1.1
366.991	0.217386	0.144342	0.0511308	1.1		367.016	0.221179	0.150039	0.0497983	1.1
365.982	0.209822	0.140489	0.048533	1.1		366.006	0.213878	0.14631	0.0472974	1.1
365.011	0.202587	0.137303	0.045699	1.1		364.996	0.205647	0.142218	0.0444004	1.1
364.001	0.195287	0.133965	0.0429252	1.1		363.986	0.198732	0.138363	0.0422582	1.1
362.991	0.187101	0.130667	0.0395034	1.1		363.015	0.190244	0.134957	0.0387004	1.1
361.981	0.180168	0.128067	0.0364707	1.1		362.004	0.183775	0.131357	0.0366925	1.1
361.009	0.173839	0.125114	0.0341069	1.1		360.994	0.177445	0.128653	0.0341543	1.1
359.999	0.167487	0.122943	0.0311812	1.1		359.983	0.171116	0.126287	0.0313802	1.1
358.988	0.160877	0.120441	0.0283051	1.1		359.011	0.164436	0.123238	0.0288383	1.1
358.016	0.155198	0.118636	0.0255937	1.1		358	0.157694	0.120755	0.0258578	1.1
357.005	0.149852	0.117356	0.0227473	1.1		356.989	0.154092	0.118921	0.0246197	1.1
355.994	0.144346	0.115422	0.0202471	1.1		356.016	0.14776	0.116737	0.0217161	1.1
354.983	0.139724	0.114207	0.0178619	1.1		355.005	0.143312	0.115583	0.0194103	1.1
354.01	0.135806	0.113398	0.0156855	1.1		353.993	0.138912	0.114082	0.0173814	1.1
352.999	0.131203	0.112416	0.0131506	1.1		352.982	0.13464	0.112628	0.0154083	1.1
351.987	0.126411	0.111599	0.0103687	1.1		352.009	0.130516	0.1117	0.0131718	1.1
351.014	0.122937	0.110746	0.00853394	1.1		350.997	0.126535	0.110844	0.0109838	1.1
350.002	0.119234	0.110043	0.00643364	1.1		349.984	0.122538	0.109693	0.00899085	1.1
348.99	0.115204	0.109322	0.00411738	1.1		349.011	0.119708	0.109577	0.00709207	1.1
348.017	0.112746	0.109395	0.00234545	1.1		347.999	0.116053	0.108591	0.00522357	1.1
347.004	0.109393	0.109246	0.000102396	1.1		346.986	0.112988	0.108293	0.00328658	1.1
345.992	0.106833	0.108544	-0.00119831	1.1		346.012	0.109755	0.107412	0.00164043	1.1
345.018	0.103895	0.108055	-0.00291187	1.1		344.999	0.107352	0.10735	1.4302e-06	1.1
344.005	0.10162	0.108043	-0.00449636	1.1		343.986	0.105159	0.106635	-0.00103329	1.1
342.993	0.0994175	0.107673	-0.00577887	1.1		343.012	0.103396	0.107203	-0.00266437	1.1
342.018	0.0971966	0.107205	-0.00700606	1.1		341.999	0.10106	0.106277	-0.00365162	1.1
341.005	0.0958842	0.107466	-0.00810721	1.1		340.985	0.0995441	0.106122	-0.0046043	1.1
339.992	0.0948311	0.107075	-0.00857071	1.1		340.011	0.097734	0.105564	-0.00548079	1.1
339.017	0.0935194	0.107131	-0.00952808	1.1		338.997	0.0968989	0.10605	-0.00640581	1.1
338.004	0.0925047	0.106991	-0.0101404	1.1		337.983	0.0960754	0.105639	-0.00669448	1.1
336.99	0.0919556	0.107171	-0.0106511	1.1		337.008	0.0954557	0.105219	-0.00683415	1.1
336.015	0.0914814	0.10699	-0.0108558	1.1		335.994	0.0953458	0.106003	-0.00745991	1.1
335.001	0.0915077	0.107177	-0.0109686	1.1		335.019	0.0945727	0.105708	-0.00779464	1.1
333.987	0.0911739	0.107316	-0.0112995	1.1		334.004	0.0945052	0.105667	-0.00781356	1.1
333.012	0.0908913	0.107629	-0.0117162	1.1		332.99	0.0948172	0.106099	-0.00789718	1.1
331.997	0.0908159	0.107808	-0.0118948	1.1		332.014	0.094929	0.107074	-0.00850165	1.1
330.983	0.0909435	0.107923	-0.0118854	1.1		331	0.0942992	0.107	-0.00889058	1.1
330.007	0.0909515	0.108618	-0.0123665	1.1		329.985	0.0942967	0.107468	-0.00922017	1.1
328.992	0.0908882	0.108964	-0.0126533	1.1		329.009	0.0942681	0.107975	-0.00959472	1.1
328.016	0.090596	0.109526	-0.0132512	1.1		327.993	0.0945458	0.108481	-0.00975455	1.1
327.001	0.0906599	0.110111	-0.0136161	1.1		327.017	0.0939554	0.108996	-0.0105286	1.1
325.986	0.0906058	0.11065	-0.0140307	1.1		326.002	0.094122	0.109247	-0.0105876	1.1
325.01	0.0910546	0.112045	-0.0146934	1.1		324.986	0.0938264	0.110027	-0.0113403	1.1
323.994	0.0907753	0.112603	-0.0152794	1.1		324.009	0.0943961	0.111023	-0.0116388	1.1
323.018	0.0919366	0.11362	-0.0151786	1.1		322.994	0.0954261	0.112044	-0.0116326	1.1
322.002	0.0920736	0.114771	-0.0158878	1.1		322.017	0.0955982	0.112845	-0.0120728	1.1
320.986	0.0933145	0.115573	-0.0155811	1.1		321.001	0.0960763	0.113527	-0.0122152	1.1
320.009	0.0934805	0.117032	-0.0164862	1.1		319.984	0.0963071	0.114131	-0.0124771	1.1
318.993	0.0935818	0.117451	-0.0167085	1.1		319.007	0.0967449	0.11488	-0.0126945	1.1
318.016	0.0949905	0.118219	-0.0162598	1.1		317.991	0.0984112	0.115822	-0.0121879	1.1
316.999	0.0959175	0.118918	-0.0161001	1.1		317.013	0.0992239	0.116389	-0.0120159	1.1
315.983	0.0971518	0.11975	-0.0158185	1.1		315.996	0.100116	0.117269	-0.0120067	1.1
315.005	0.0980581	0.119994	-0.0153553	1.1		315.019	0.101073	0.117054	-0.0111869	1.1
313.989	0.0990185	0.120304	-0.0148997	1.1		314.002	0.102735	0.117758	-0.0105164	1.1
313.011	0.100815	0.120923	-0.0140758	1.1		312.985	0.103515	0.118232	-0.010302	1.1
311.994	0.102321	0.121719	-0.0135788	1.1		312.006	0.104449	0.118185	-0.00961522	1.1
311.016	0.104188	0.12237	-0.0127275	1.1		310.989	0.107088	0.118816	-0.00820951	1.1
309.999	0.106301	0.123503	-0.0120413	1.1		310.011	0.109021	0.120045	-0.00771626	1.1
308.981	0.109525	0.124821	-0.0107068	1.1		308.993	0.111711	0.12051	-0.00615975	1.1
308.003	0.112509	0.12606	-0.00948608	1.1		308.015	0.115042	0.121905	-0.00480351	1.1
306.985	0.116785	0.12869	-0.00833389	1.1		306.997	0.118796	0.124484	-0.00398185	1.1
306.007	0.121552	0.131537	-0.00698986	1.1		306.018	0.123017	0.127023	-0.00280408	1.1
304.989	0.127105	0.136094	-0.00629175	1.1		305	0.128776	0.13101	-0.00156411	1.1
304.01	0.133996	0.141675	-0.00537495	1.1		303.982	0.135328	0.135686	-0.000250217	1.1
302.992	0.14321	0.149315	-0.00427368	1.1		303.002	0.143363	0.1423	0.000743834	1.1
302.013	0.152769	0.158288	-0.00386288	1.1		301.984	0.15352	0.15127	0.00157453	1.1
300.994	0.165152	0.16919	-0.00282666	1.1		301.004	0.165851	0.162611	0.00226832	1.1
300.015	0.180732	0.183856	-0.00218635	1.1		299.986	0.181768	0.17692	0.00339332	1.1
298.996	0.199437	0.202523	-0.00215978	1.1		299.006	0.198048	0.19384	0.00294609	1.1
298.017	0.221748	0.225186	-0.00240675	1.1		297.987	0.219897	0.214911	0.00349024	1.1
296.998	0.247814	0.25227	-0.00311898	1.1		297.007	0.246569	0.242143	0.00309848	1.1
296.018	0.28023	0.285766	-0.00387545	1.1		295.988	0.277116	0.273846	0.00228915	1.1
294.999	0.322183	0.330125	-0.00555941	1.1		295.008	0.318565	0.315434	0.00219202	1.1
294.019	0.366035	0.376602	-0.0073974	1.1		293.989	0.35975	0.360953	-0.000841899	1.1
293	0.424494	0.438348	-0.00969823	1.1		293.008	0.412945	0.415105	-0.00151238	1.1
291.98	0.487685	0.506188	-0.0129521	1.1		291.989	0.477761	0.484799	-0.00492698	1.1
291	0.539479	0.557517	-0.0126265	1.1		291.008	0.531978	0.537962	-0.00418915	1.1
290.02	0.574901	0.588394	-0.00944481	1.1		289.988	0.570857	0.572619	-0.00123376	1.1
289	0.604611	0.6105	-0.00412243	1.1		289.007	0.600051	0.594181	0.00410889	1.1
288.019	0.632166	0.632664	-0.000348238	1.1		287.987	0.626623	0.614895	0.00820901	1.1
286.999	0.661003	0.662827	-0.00127706	1.1		287.006	0.654931	0.643466	0.00802527	1.1
286.018	0.692485	0.698355	-0.00410913	1.1		285.986	0.687875	0.677367	0.0073556	1.1
284.998	0.726809	0.736428	-0.00673309	1.1		285.005	0.720846	0.715526	0.00372351	1.1
284.017	0.755391	0.769362	-0.00977945	1.1		283.984	0.749454	0.746594	0.00200173	1.1
282.996	0.781005	0.796952	-0.011163	1.1		283.003	0.773336	0.772558	0.000544519	1.1
282.015	0.796005	0.810955	-0.010465	1.1		281.982	0.789716	0.787423	0.0016052	1.1
280.994	0.808879	0.821844	-0.00907559	1.1		281	0.801671	0.79687	0.00336075	1.1
280.013	0.81528	0.827303	-0.0084162	1.1		280.018	0.808207	0.801189	0.00491269	1.1
278.992	0.814581	0.826225	-0.00815079	1.1		278.997	0.807159	0.798965	0.00573568	1.1
278.01	0.808571	0.822085	-0.00946037	1.1		278.015	0.800547	0.792516	0.00562169	1.1
276.989	0.80079	0.81628	-0.0108431	1.1		276.994	0.792415	0.784788	0.00533873	1.1
276.007	0.793405	0.811917	-0.012958	1.1		276.012	0.784027	0.77847	0.0038901	1.1
274.986	0.785992	0.806242	-0.0141754	1.1		274.99	0.774715	0.770019	0.00328735	1.1
274.004	0.776494	0.798679	-0.0155292	1.1		274.008	0.7648	0.761206	0.00251598	1.1
272.982	0.763449	0.787999	-0.0171852	1.1		272.986	0.751397	0.747974	0.00239554	1.1
272	0.747584	0.774262	-0.0186746	1.1		272.003	0.734316	0.731866	0.00171487	1.1
271.017	0.733969	0.764652	-0.0214781	1.1		270.981	0.720956	0.717162	0.00265593	1.1
269.995	0.716152	0.748849	-0.0228877	1.1		269.998	0.700277	0.698957	0.000924174	1.1
269.012	0.700627	0.73621	-0.0249087	1.1		269.015	0.684066	0.683874	0.000135	1.1
267.99	0.680799	0.721899	-0.0287702	1.1		267.993	0.663772	0.664247	-0.000332261	1.1
267.007	0.656044	0.699251	-0.030245	1.1		267.01	0.638849	0.640958	-0.00147646	1.1
265.985	0.634332	0.679518	-0.0316308	1.1		265.987	0.616748	0.619546	-0.00195877	1.1
265.002	0.61282	0.665247	-0.0366987	1.1		265.004	0.593253	0.597245	-0.00279445	1.1
264.019	0.586871	0.641769	-0.0384284	1.1		263.981	0.569763	0.574555	-0.00335478	1.1
262.996	0.564361	0.62491	-0.0423843	1.1		262.998	0.543672	0.547892	-0.00295447	1.1
262.013	0.537745	0.604571	-0.0467783	1.1		262.014	0.518707	0.524003	-0.00370712	1.1
260.99	0.527067	0.595773	-0.0480947	1.1		260.991	0.494447	0.500626	-0.00432515	1.1
260.006	0.512243	0.576158	-0.0447404	1.1		260.007	0.479402	0.484986	-0.00390908	1.1
258.983	0.503257	0.583077	-0.055874	1.1		258.984	0.46489	0.470085	-0.0036365	1.1
257.999	0.458533	0.556942	-0.068886	1.1		258	0.442553	0.448955	-0.00448152	1.1
257.015	0.473794	0.575948	-0.0715073	1.1		257.016	0.421947	0.427707	-0.00403216	1.1
255.992	0.472845	0.557905	-0.0595418	1.1		255.992	0.40059	0.405721	-0.00359201	1.1
255.008	0.481628	0.6057	-0.0868502	1.1		255.008	0.383085	0.389001	-0.00414096	1.1
253.984	0.428171	0.575386	-0.103051	1.1		253.984	0.371416	0.376393	-0.0034844	1.1
253	0.470116	0.564614	-0.0661487	1.1		252.999	0.360393	0.367041	-0.00465302	1.1
252.016	0.41118	0.429146	-0.0125758	1.1		252.015	0.353984	0.361878	-0.00552618	1.1
250.992	0.467395	0.473663	-0.00438743	1.1		250.991	0.346437	0.350919	-0.00313706	1.1
250.007	0.303781	0.422587	-0.0831643	1.1		250.006	0.3406	0.34167	-0.000748837	1.1

## Sheet: Supp Figure 1c
KSCN buffer				NaCl buffer
Time	Normalized Abs750nm	Prediction		Time	Normalized Abs750nm	Prediction
0.121	1.00601	1		0.061	0.999175	1
0.329	0.964566	0.968263		0.269	0.896325	0.926794
0.536	0.937486	0.938805		0.477	0.840531	0.867382
0.744	0.900118	0.911332		0.685	0.786947	0.819395
0.951	0.864441	0.885954		0.892	0.755665	0.780613
1.159	0.83804	0.862282		1.099	0.732921	0.74938
1.366	0.82231	0.840412		1.307	0.715919	0.723957
1.574	0.798412	0.820007		1.514	0.697889	0.703439
1.781	0.782837	0.801151		1.722	0.690646	0.686693
1.989	0.759795	0.783555		1.929	0.676579	0.673135
2.196	0.748108	0.76729		2.137	0.669102	0.662025
2.404	0.731507	0.752107		2.344	0.67911	0.652987
2.611	0.713576	0.738069		2.553	0.661126	0.645506
2.82	0.702149	0.7249		2.76	0.662757	0.639409
3.027	0.693519	0.712781		2.968	0.657514	0.634366
3.235	0.685014	0.701512		3.175	0.65401	0.630153
3.442	0.681096	0.690985		3.383	0.653593	0.626646
3.651	0.673218	0.681241		3.59	0.649781	0.623678
3.858	0.664349	0.672092		3.798	0.642869	0.62117
4.066	0.651345	0.663662		4.005	0.644653	0.61901
4.273	0.646348	0.655779		4.213	0.627733	0.617151
4.481	0.643489	0.648476		4.42	0.626166	0.615518
4.688	0.637468	0.641642		4.629	0.631239	0.614074
4.896	0.637401	0.635307		4.836	0.622413	0.612784
5.103	0.627291	0.629375		5.044	0.619459	0.611622
5.31	0.625623	0.623872		5.251	0.619017	0.610554
5.518	0.617493	0.618715		5.46	0.620927	0.60957
5.726	0.612947	0.613927		5.667	0.614635	0.608643
5.933	0.618616	0.609437		5.875	0.607419	0.607776
6.14	0.6156	0.605264		6.082	0.617305	0.606948
6.348	0.607884	0.601346		6.29	0.613788	0.606157
6.555	0.605376	0.597702		6.497	0.609352	0.605391
6.762	0.61268	0.594277		6.705	0.611396	0.60465
7.022	0.60348	0.590318		6.961	0.59941	0.603756
7.322	0.59296	0.586118		7.261	0.601278	0.602738
7.622	0.59998	0.582293		7.561	0.600907	0.601743
7.922	0.589071	0.578802		7.861	0.601198	0.600764
8.222	0.583771	0.575612		8.161	0.601585	0.599798
8.522	0.582419	0.572692		8.461	0.598821	0.598842
8.821	0.582433	0.570012		8.761	0.595756	0.597892
9.121	0.580995	0.56755		9.061	0.59758	0.596949
9.422	0.578419	0.565281		9.361	0.590609	0.59601
9.724	0.572078	0.563187		9.661	0.595703	0.595075
10.022	0.578435	0.561248		9.961	0.595434	0.594143
11.022	0.566999	0.555719		10.961	0.590205	0.591054
12.021	0.569526	0.551283		11.961	0.576548	0.587986
13.022	0.558047	0.547607		12.961	0.578714	0.584936
14.022	0.549319	0.544462		13.961	0.575989	0.581902
15.022	0.54744	0.541687		14.961	0.567279	0.578885
16.022	0.547265	0.539171		15.961	0.563119	0.575883
17.022	0.543483	0.536837		16.961	0.550446	0.572896
18.022	0.538908	0.534632		17.961	0.547459	0.569926
19.022	0.537699	0.532518		18.961	0.552717	0.56697
20.023	0.532909	0.53047		19.961	0.548107	0.56403
21.021	0.53066	0.528469		20.961	0.549165	0.561106
22.022	0.521611	0.526504		21.961	0.545612	0.558196
23.022	0.520431	0.524564		22.961	0.541427	0.555301
24.022	0.515315	0.522646		23.961	0.544236	0.552422
25.022	0.511439	0.520743		24.961	0.53067	0.549557
26.022	0.517807	0.518854		25.961	0.53588	0.546708
27.022	0.517323	0.516976		26.961	0.532418	0.543873
28.022	0.508923	0.515108		27.961	0.523579	0.541052
29.022	0.507998	0.513249		28.961	0.524189	0.538247
30.023	0.503249	0.511398		29.961	0.517503	0.535456
31.022	0.509847	0.509555		30.961	0.525589	0.532679
32.022	0.497201	0.507719		31.962	0.51941	0.529917
33.022	0.496245	0.505891		32.961	0.514829	0.527169
34.022	0.489809	0.504069		33.961	0.512415	0.524435
35.022	0.492238	0.502254		34.961	0.511128	0.521716
36.022	0.490706	0.500446		35.961	0.507367	0.51901
37.023	0.486568	0.498644		36.961	0.500155	0.516319
38.022	0.480809	0.496849		37.961	0.497403	0.513642
39.021	0.490415	0.49506		38.961	0.508006	0.510978
40.022	0.487109	0.493278		39.961	0.497443	0.508329
43.022	0.479359	0.487971		42.961	0.492179	0.500462
46.022	0.47671	0.48272		45.961	0.477193	0.492717
49.022	0.470917	0.477526		48.961	0.478762	0.485091
52.022	0.470389	0.472388		51.961	0.47251	0.477584
55.022	0.458203	0.467306		54.961	0.46527	0.470193
58.022	0.450064	0.462278		57.961	0.460026	0.462916
61.022	0.454796	0.457304		60.961	0.453898	0.455752
64.022	0.444054	0.452383		63.961	0.440172	0.448699
67.022	0.436857	0.447516		66.961	0.437003	0.441755
70.022	0.435772	0.4427		69.961	0.434268	0.434918
73.022	0.427736	0.437937		72.961	0.421393	0.428187
76.022	0.419762	0.433225		75.961	0.425327	0.421561
79.022	0.420356	0.428564		78.961	0.414455	0.415037
82.022	0.419486	0.423952		81.961	0.410312	0.408614
85.022	0.408244	0.419391		84.961	0.402044	0.40229
88.022	0.404761	0.414878		87.961	0.402278	0.396064
91.022	0.408296	0.410414		90.961	0.392451	0.389935
94.022	0.403054	0.405998		93.961	0.39104	0.3839
97.022	0.40033	0.40163		96.961	0.375338	0.377959
100.022	0.398863	0.397309		99.961	0.381673	0.372109
103.021	0.390474	0.393034		102.961	0.366888	0.366351
106.022	0.384894	0.388805		105.961	0.350748	0.360681
109.022	0.380858	0.384621		108.961	0.359413	0.355099
112.021	0.381703	0.380483		111.961	0.346329	0.349604
115.022	0.370481	0.376389		114.961	0.351342	0.344193
118.022	0.369209	0.372339		117.961	0.345481	0.338866
121.021	0.364748	0.368333		120.961	0.342831	0.333622
124.022	0.361882	0.36437		123.961	0.329862	0.328459
127.021	0.356196	0.360449		126.961	0.325644	0.323376
130.022	0.361252	0.356571		129.961	0.317467	0.318371
133.022	0.34917	0.352734		132.961	0.323221	0.313444
136.022	0.343436	0.348939		135.961	0.317111	0.308593
139.022	0.335861	0.345185		138.961	0.30778	0.303817
142.022	0.342823	0.341471		141.961	0.295131	0.299116
145.022	0.334449	0.337796		144.961	0.30765	0.294486
148.022	0.332496	0.334162		147.961	0.296932	0.289929
158.022	0.3251	0.322327		157.961	0.283631	0.275241
168.021	0.305882	0.310911		167.961	0.267721	0.261297
178.022	0.305595	0.299899		177.961	0.252964	0.248059
188.022	0.289794	0.289277		187.961	0.236236	0.235492
198.022	0.28014	0.279032		197.961	0.229215	0.223561
208.022	0.268546	0.269149		207.961	0.218324	0.212235
218.022	0.261145	0.259616		217.961	0.201896	0.201483
228.022	0.252554	0.250421		227.961	0.201905	0.191276
238.022	0.247255	0.241552		237.961	0.189754	0.181585
248.022	0.244003	0.232997		247.961	0.169475	0.172386
258.021	0.230066	0.224745		257.961	0.167083	0.163653
268.022	0.221278	0.216785		267.961	0.155487	0.155362
278.022	0.215968	0.209107		277.961	0.149008	0.147491
288.022	0.213317	0.201701		287.961	0.14586	0.140019
298.022	0.20927	0.194557		297.961	0.137789	0.132925
308.022	0.193074	0.187666		307.961	0.120688	0.126191
318.022	0.181665	0.18102		317.961	0.117023	0.119798
328.022	0.180262	0.174608		327.961	0.116659	0.113729
338.022	0.175537	0.168424		337.961	0.113076	0.107967
348.021	0.169	0.162459		347.961	0.100571	0.102497
358.022	0.16284	0.156705		357.961	0.0975715	0.0973046
368.022	0.15873	0.151155		367.961	0.0909562	0.092375
378.022	0.160173	0.145801		377.961	0.0885143	0.0876951
388.022	0.1458	0.140637		387.961	0.0815394	0.0832523
398.022	0.141716	0.135656		397.961	0.0737439	0.0790346
408.022	0.132056	0.130852		407.961	0.0733168	0.0750306
418.022	0.129954	0.126217		417.961	0.0698818	0.0712294
428.022	0.125081	0.121747		427.961	0.0572947	0.0676208
438.021	0.118178	0.117435		437.961	0.0599854	0.064195
448.022	0.11521	0.113276		447.961	0.0598151	0.0609428
458.022	0.118864	0.109264		457.961	0.0678735	0.0578554
468.022	0.107599	0.105394		467.961	0.05467	0.0549243
478.022	0.103524	0.101661		477.961	0.0563653	0.0521418
488.022	0.101249	0.0980606		487.961	0.0530993	0.0495002
498.022	0.0945734	0.0945875		497.961	0.0461975	0.0469924
508.022	0.0952383	0.0912374		507.961	0.0438424	0.0446117
518.022	0.093521	0.088006		517.961	0.0410311	0.0423516
528.021	0.0866886	0.0848891		527.961	0.034168	0.040206
538.022	0.088526	0.0818825		537.961	0.035208	0.0381691
548.022	0.0821208	0.0789824		547.961	0.0404264	0.0362354
558.022	0.0853718	0.0761851		557.961	0.0336775	0.0343996
568.022	0.075204	0.0734868		567.961	0.0248633	0.0326569
578.022	0.0791911	0.070884		577.961	0.0266995	0.0310024
588.022	0.0745332	0.0683735		587.961	0.033566	0.0294318
598.022	0.06977	0.0659519		597.961	0.0315936	0.0279407
608.021	0.0657995	0.063616		607.961	0.029696	0.0265252
618.021	0.0626062	0.0613629		617.961	0.02595	0.0251814
628.022	0.059603	0.0591896		627.961	0.0233507	0.0239057
638.022	0.0591537	0.0570932		637.961	0.0221538	0.0226946
648.022	0.0555328	0.0550711		647.961	0.027788	0.0215448
658.022	0.0510658	0.0531206		657.961	0.0264193	0.0204533
668.022	0.0527084	0.0512392		667.961	0.0243218	0.0194171
678.022	0.043153	0.0494245		677.961	0.0143629	0.0184334
688.022	0.0473319	0.047674		687.961	0.0194033	0.0174996
698.021	0.0466433	0.0459855		697.961	0.0300666	0.016613
708.023	0.0489585	0.0443568		707.961	0.0109686	0.0157714
718.022	0.0427883	0.0427858		717.961	0.0154372	0.0149724
728.022	0.0428391	0.0412704		727.961	0.0135033	0.0142138
738.022	0.0341896	0.0398087		737.961	0.0157408	0.0134937
748.022	0.0414369	0.0383988		747.961	0.0115218	0.0128101
758.022	0.0359886	0.0370388		757.961	0.0100618	0.0121611
768.022	0.0376909	0.035727		767.961	0.0105988	0.011545
778.021	0.0290751	0.0344616		777.961	0.017571	0.0109602
788.021	0.0254178	0.033241		787.961	0.00920692	0.0104049
798.022	0.0308225	0.0320637		797.961	0.00868015	0.00987776
808.022	0.0320761	0.0309281		807.961	0.0102466	0.00937734
818.022	0.0248774	0.0298327		817.961	0.014173	0.00890227
828.022	0.0227419	0.0287761		827.961	0.0052476	0.00845126
838.022	0.028345	0.0277569		837.961	0.010372	0.00802311
848.022	0.0234779	0.0267738		847.961	0.00348663	0.00761665
858.021	0.0179973	0.0258256		857.961	0.00162207	0.00723077
868.021	0.0220294	0.0249109		867.961	0.0199982	0.00686445
878.022	0.0216862	0.0240286		877.961	0.00975294	0.00651669
888.022	0.0174401	0.0231776		887.961	0.0141948	0.00618654
898.022	0.0171961	0.0223567		897.961	0.00403456	0.00587312
908.022	0.0175864	0.0215649		907.961	0.0055651	0.00557558
918.022	0.014529	0.0208011		917.961	0.00105465	0.00529311
928.022	0.0135704	0.0200644		927.961	0.00917984	0.00502495
938.022	0.0199945	0.0193537		937.961	0.00886627	0.00477038
948.021	0.00697577	0.0186683		947.961	-0.00478911	0.0045287
958.021	0.0122369	0.0180071		957.961	0.00752775	0.00429927
968.022	0.0144648	0.0173693		967.961	0.00788607	0.00408146
978.022	0.00997333	0.0167541		977.961	0.00881843	0.00387469
988.022	0.00737097	0.0161607		987.961	0.00555314	0.00367839
998.022	0.00144061	0.0155884		997.961	0.00660024	0.00349204
1008.02	0.015689	0.0150363		1007.96	0.0078557	0.00331513

## Sheet: Supp Figure 1d
Autophosphorylation with KSCN buffer					Autophosphorylation with NaCl buffer
Time (min)	Normalized counts	Time (min)	Prediction		Time (min)	Normalized counts	Time (min)	Prediction
0	-0.0030563	0	0		0	-0.00842001	0	0
0.9	0.196373	0.5	0.10638		0.9	0.0102053	0.5	0.00894971
1.93333	0.294603	0.65	0.13175		2.4	0.0296865	0.65	0.011619
3.43333	0.365651	0.845	0.161186		4.13333	0.071181	0.845	0.0150783
5.65	0.456057	1.0985	0.194378		7.41667	0.139521	1.0985	0.0195573
8.71667	0.538667	1.42805	0.230607		10.9833	0.196318	1.42805	0.0253495
14.4333	0.694257	1.85647	0.26883		17.1	0.209097	1.85647	0.0328283
24.8833	0.869267	2.4134	0.307994		24.6833	0.398566	2.4134	0.042465
42.5333	0.923555	3.13743	0.347555		33.7	0.475298	3.13743	0.0548493
72.9333	1.00794	4.07865	0.388008		49.8333	0.609002	4.07865	0.0707098
105.15	1.01212	5.30225	0.431038		86.3167	0.779398	5.30225	0.0909312
137.017	0.915407	6.89292	0.478971		138.583	0.899549	6.89292	0.116563
0	-0.000389173	8.9608	0.533739		0	-0.0254211	8.9608	0.148806
5.81667	0.472418	11.649	0.595951		5.6	0.0780164	11.649	0.18897
12.0667	0.514136	15.1438	0.664499		12.45	0.202131	15.1438	0.238363
23.2	0.795546	19.6869	0.736521		22.4333	0.361285	19.6869	0.298104
33.15	0.795841	25.5929	0.807551		32.9667	0.474154	25.5929	0.368818
50.2167	0.922435	33.2708	0.872075		49.95	0.590479	33.2708	0.450205
66.4667	0.973425	43.2521	0.924771		65.7833	0.703461	43.2521	0.540526
110.767	1.08253	56.2277	0.962273		86.4667	0.831376	56.2277	0.636136
147.717	0.994339	73.096	0.984619		123.95	0.859337	73.096	0.731329
0	-0.000215766	95.0248	0.995209		156.533	0.90798	95.0248	0.818871
5.38333	0.46238	123.532	0.998948		0	0.0239844	123.532	0.891511
12	0.585484	160.592	0.999854		6.36667	0.101902	160.592	0.944282
22.3833	0.791585				12.0333	0.212376
33.05	0.831044				22.7667	0.311203
50.7833	0.92199				42.8667	0.55694
68.5	0.984031				58.9667	0.497713
89.3	0.978817				76.65	0.804427
114.633	0.967481				99.65	0.887152
141.5	1.09587				122.133	1.00153
					145	0.828602
					0	-0.00720597
					5.9	0.0905414
					13.1667	0.241542
					24.4833	0.29849
					34.5333	0.446974
					49.6667	0.640283
					65.05	0.725269
					86.9833	0.881638
					112.533	0.795752
					140.167	0.874505

## Sheet: Supp Figure 11a
	0.117 mg/ml				0.306 mg/ml				0.70 mg/ml				1.17 mg/ml
Elution volume	mAU	predicted mAU	Residual		mAU	predicted mAU	Residual		mAU	predicted mAU	Residual		mAU	predicted mAU	Residual																	0p2	0p2pred	diff	sqare
0	2.455	2.48953	-0.0345272		2.578	1.51162	1.06638		2.124	2.21714	-0.093143		1.851	1.93435	-0.0833463																	2.172	2.0832	0.0887992	0.0078853
0.027	2.641	2.48965	0.151347		2.386	1.51186	0.874137		2.56	2.21745	0.342547		2.354	1.93435	0.419654																	1.837	2.08341	-0.246411	0.0607185
0.053	2.855	2.48977	0.365226		2.455	1.51209	0.942907		3.124	2.21775	0.906248		2.336	1.93435	0.401654																	2.138	2.08361	0.0543862	0.00295786
0.08	3.218	2.4899	0.7281		2.353	1.51233	0.840669		2.589	2.21806	0.370937		2.56	1.93435	0.625654																	2.686	2.08382	0.602176	0.362616
0.107	3.188	2.49003	0.697974		2.214	1.51257	0.70143		2.932	2.21837	0.713627		2.591	1.93435	0.656654																	2.661	2.08403	0.576965	0.332889
0.133	3.325	2.49015	0.834853		2.035	1.5128	0.5222		2.717	2.21867	0.498328		2.427	1.93435	0.492654																	2.282	2.08424	0.197763	0.0391101
0.16	2.879	2.49027	0.388727		2.343	1.51304	0.829962		3.09	2.21898	0.871017		2.428	1.93435	0.493654																	2.442	2.08445	0.357552	0.127844
0.187	2.988	2.4904	0.497601		1.892	1.51328	0.378723		2.402	2.21929	0.182707		1.935	1.93435	0.000653711																	2.23	2.08466	0.145342	0.0211242
0.213	3.128	2.49052	0.63748		1.687	1.51351	0.173494		2.645	2.21959	0.425408		2.164	1.93435	0.229654																	2.112	2.08486	0.0271392	0.000736536
0.24	3.072	2.49065	0.581354		2.079	1.51374	0.565255		2.452	2.2199	0.232097		1.946	1.93435	0.0116537																	2.766	2.08507	0.680929	0.463664
0.267	2.627	2.49077	0.136228		1.371	1.51398	-0.142983		2.489	2.22021	0.268787		1.969	1.93435	0.0346537																	2.185	2.08528	0.0997184	0.00994375
0.293	2.499	2.49089	0.00810714		1.619	1.51421	0.104787		2.386	2.22051	0.165488		2.421	1.93435	0.486654																	2.646	2.08548	0.560516	0.314178
0.32	2.53	2.49102	0.0389813		1.547	1.51445	0.0325483		2.222	2.22082	0.00117747		2.057	1.93435	0.122654																	2.159	2.08569	0.0733053	0.00537367
0.347	2.428	2.49114	-0.0631445		1.708	1.51469	0.19331		2.34	2.22113	0.118867		1.896	1.93435	-0.0383463																	2.133	2.08591	0.0470949	0.00221793
0.373	2.851	2.49127	0.359734		1.843	1.51492	0.32808		1.996	2.22143	-0.225432		2.087	1.93435	0.152654																	1.884	2.08611	-0.202108	0.0408475
0.4	2.624	2.49139	0.132608		1.816	1.51516	0.300841		1.957	2.22174	-0.264742		1.358	1.93435	-0.576346																	1.893	2.08632	-0.193318	0.0373719
0.427	2.816	2.49152	0.324483		1.508	1.5154	-0.0073971		2.385	2.22205	0.162947		2.065	1.93435	0.130654																	1.89	2.08653	-0.196529	0.0386235
0.453	2.593	2.49164	0.101361		1.485	1.51563	-0.0306268		2.156	2.22235	-0.0663518		1.855	1.93435	-0.0793463																	1.93	2.08673	-0.156731	0.0245647
0.48	2.283	2.49176	-0.208764		1.352	1.51587	-0.163865		1.857	2.22266	-0.365662		2.554	1.93435	0.619654																	1.869	2.08694	-0.217942	0.0474986
0.507	2.8	2.49189	0.30811		1.296	1.5161	-0.220104		2.419	2.22297	0.196027		2.154	1.93435	0.219654																	1.992	2.08715	-0.0951521	0.00905392
0.533	2.713	2.49201	0.220989		1.343	1.51633	-0.173334		2.054	2.22327	-0.169272		2.075	1.93435	0.140654																	1.888	2.08735	-0.199355	0.0397423
0.56	2.805	2.49214	0.312863		1.501	1.51657	-0.0155722		2.144	2.22358	-0.0795822		1.964	1.93435	0.0296537																	1.996	2.08757	-0.0915652	0.00838418
0.587	2.75	2.49226	0.257737		1.812	1.51681	0.295189		2.196	2.22389	-0.0278926		1.793	1.93435	-0.141346																	2.524	2.08778	0.436224	0.190292
0.613	3.006	2.49238	0.513616		1.269	1.51704	-0.24804		2.049	2.22419	-0.175192		1.496	1.93435	-0.438346																	2.043	2.08798	-0.0449782	0.00202304
0.64	2.516	2.49251	0.0234898		1.682	1.51728	0.164721		2.514	2.2245	0.289498		2.082	1.93435	0.147654																	1.84	2.08819	-0.248189	0.0615976
0.667	2.604	2.49264	0.111364		1.723	1.51752	0.205482		2.313	2.22481	0.0881875		1.863	1.93435	-0.0713463																	1.625	2.0884	-0.463399	0.214739
0.693	2.404	2.49276	-0.0887572		1.452	1.51775	-0.0657473		2.266	2.22511	0.0408885		2.061	1.93435	0.126654																	2.267	2.0886	0.178398	0.031826
0.72	2.802	2.49288	0.309117		1.525	1.51799	0.00701415		2.239	2.22542	0.0135781		1.826	1.93435	-0.108346																	1.924	2.08881	-0.164812	0.027163
0.747	2.665	2.49301	0.171991		1.409	1.51822	-0.109224		2.474	2.22573	0.248268		1.79	1.93435	-0.144346																	2.342	2.08902	0.252977	0.0639976
0.773	2.604	2.49313	0.11087		1.382	1.51845	-0.136454		2.405	2.22603	0.178969		1.924	1.93435	-0.0103463																	1.771	2.08923	-0.318225	0.101267
0.8	2.82	2.49326	0.326744		1.563	1.51869	0.0443073		2.297	2.22634	0.0706582		1.912	1.93435	-0.0223463																	1.79	2.08944	-0.299436	0.0896617
0.827	2.488	2.49338	-0.00538178		1.541	1.51893	0.0220688		2.255	2.22665	0.0283477		2.144	1.93435	0.209654																	2.012	2.08965	-0.077646	0.00602891
0.853	2.582	2.4935	0.088497		1.497	1.51916	-0.0221609		2.234	2.22695	0.00704877		2.068	1.93435	0.133654																	2.154	2.08985	0.0641513	0.00411539
0.88	2.808	2.49363	0.314371		1.855	1.5194	0.335601		2.347	2.22726	0.119738		2.333	1.93435	0.398654																	1.781	2.09006	-0.309059	0.0955175
0.907	2.605	2.49375	0.111245		1.641	1.51964	0.121362		2.019	2.22757	-0.208572		1.882	1.93435	-0.0523463																	2.074	2.09027	-0.0162695	0.000264697
0.933	2.635	2.49388	0.141124		1.293	1.51987	-0.226868		2.166	2.22787	-0.0618711		1.665	1.93435	-0.269346																	2.104	2.09047	0.0135279	0.000183003
0.96	2.419	2.494	-0.0750017		1.694	1.52011	0.173894		2.371	2.22818	0.142818		2.098	1.93435	0.163654																	2.176	2.09068	0.0853174	0.00727906
0.987	2.621	2.49413	0.126872		1.533	1.52034	0.0126551		2.373	2.22849	0.144508		1.819	1.93435	-0.115346																	1.899	2.09089	-0.191893	0.0368229
1.013	2.546	2.49425	0.0517513		1.572	1.52057	0.0514254		2.256	2.22879	0.027209		1.821	1.93435	-0.113346																	2.15	2.0911	0.0589044	0.00346973
1.04	2.911	2.49437	0.416625		1.433	1.52081	-0.0878131		2.028	2.2291	-0.201101		2.158	1.93435	0.223654																	2.234	2.09131	0.142694	0.0203616
1.067	2.289	2.4945	-0.2055		1.547	1.52105	0.0259483		2.071	2.22941	-0.158412		1.792	1.93435	-0.142346																	2.309	2.09152	0.217484	0.0472991
1.093	2.53	2.49462	0.0353784		1.543	1.52128	0.0217186		2.279	2.22971	0.0492891		2.013	1.93435	0.0786537																	2.383	2.09172	0.291281	0.0848446
1.12	2.645	2.49475	0.150253		1.477	1.52152	-0.04452		1.48	2.23002	-0.750021		1.83	1.93435	-0.104346																	2.331	2.09193	0.23907	0.0571547
1.147	2.42	2.49487	-0.0748733		1.398	1.52176	-0.123759		2.127	2.23033	-0.103332		1.924	1.93435	-0.0103463																	1.854	2.09214	-0.23814	0.0567106
1.173	2.752	2.49499	0.257006		1.485	1.52199	-0.0369882		1.966	2.23063	-0.264631		1.633	1.93435	-0.301346																	1.706	2.09234	-0.386343	0.149261
1.2	2.336	2.49512	-0.15912		1.556	1.52223	0.0337732		2.253	2.23094	0.0220588		2.038	1.93435	0.103654																	1.669	2.09255	-0.423553	0.179397
1.227	2.393	2.49525	-0.102246		1.611	1.52247	0.0885347		2.221	2.23125	-0.0102517		2.031	1.93435	0.0966537																	1.973	2.09276	-0.119763	0.0143433
1.253	2.515	2.49537	0.0196327		1.506	1.5227	-0.0166951		2.092	2.23155	-0.139551		2.181	1.93435	0.246654																	1.972	2.09297	-0.120966	0.0146328
1.28	2.144	2.49549	-0.351493		1.745	1.52293	0.222066		2.532	2.23186	0.300139		2.17	1.93435	0.235654																	2.235	2.09318	0.141823	0.0201139
1.307	2.408	2.49562	-0.087619		1.832	1.52317	0.308828		2.39	2.23217	0.157828		1.796	1.93435	-0.138346																	2.108	2.09339	0.0146131	0.000213542
1.333	2.701	2.49574	0.20526		1.148	1.5234	-0.375402		1.954	2.23247	-0.278471		1.515	1.93435	-0.419346																	2.074	2.09359	-0.0195896	0.000383751
1.36	3.075	2.49587	0.579134		1.448	1.52364	-0.0756404		2.263	2.23278	0.030219		1.687	1.93435	-0.247346																	1.97	2.0938	-0.1238	0.0153264
1.387	2.516	2.49599	0.0200081		1.502	1.52388	-0.021879		2.335	2.23309	0.101909		1.905	1.93435	-0.0293463																	1.897	2.09401	-0.19701	0.0388131
1.413	2.49	2.49611	-0.00611308		1.505	1.52411	-0.0191087		2.241	2.23339	0.00760962		1.802	1.93435	-0.132346																	1.932	2.09421	-0.162213	0.0263131
1.44	2.212	2.49624	-0.284239		1.619	1.52435	0.0946527		2.07	2.2337	-0.163701		1.905	1.93435	-0.0293463																	2.194	2.09442	0.0995765	0.00991549
1.467	2.322	2.49636	-0.174365		1.206	1.52459	-0.318586		1.787	2.23401	-0.447011		2.076	1.93435	0.141654																	2.053	2.09463	-0.0416339	0.00173338
1.493	2.771	2.49649	0.274514		1.643	1.52482	0.118184		2.392	2.23431	0.15769		1.963	1.93435	0.0286537																	2.143	2.09484	0.0481635	0.00231972
1.52	2.578	2.49661	0.0813882		1.45	1.52505	-0.0750541		1.714	2.23462	-0.520621		2.135	1.93435	0.200654																	1.899	2.09505	-0.196047	0.0384344
1.547	2.772	2.49674	0.275262		1.708	1.52529	0.182707		2.216	2.23493	-0.0189312		2.097	1.93435	0.162654																	1.904	2.09526	-0.191257	0.0365794
1.573	2.383	2.49686	-0.113859		1.492	1.52552	-0.0335224		2.236	2.23523	0.000769857		1.814	1.93435	-0.120346																	2.424	2.09546	0.32854	0.107939
1.6	2.751	2.49698	0.254015		1.372	1.52576	-0.153761		2.317	2.23554	0.0814594		2.244	1.93435	0.309654																	2.001	2.09567	-0.0946704	0.00896249
1.627	2.692	2.49711	0.194889		1.222	1.526	-0.303999		2.382	2.23585	0.146149		1.695	1.93435	-0.239346																	1.974	2.09588	-0.121881	0.0148549
1.653	2.461	2.49723	-0.0362317		1.458	1.52623	-0.0682292		2.325	2.23615	0.08885		2.067	1.93435	0.132654																	2.058	2.09608	-0.0380835	0.00145035
1.68	2.452	2.49736	-0.0453575		1.35	1.52647	-0.176468		2.53	2.23646	0.29354		1.693	1.93435	-0.241346																	1.735	2.09629	-0.361294	0.130533
1.707	2.665	2.49748	0.167517		1.715	1.52671	0.188294		2.347	2.23677	0.110229		2.042	1.93435	0.107654																	2.028	2.0965	-0.0685043	0.00469284
1.733	2.528	2.4976	0.0303954		1.228	1.52694	-0.298936		2.196	2.23707	-0.0410699		2.143	1.93435	0.208654																	1.751	2.09671	-0.345707	0.119513
1.76	2.322	2.49773	-0.17573		1.764	1.52717	0.236825		2.426	2.23738	0.18862		1.913	1.93435	-0.0213463																	1.857	2.09692	-0.239917	0.0575604
1.787	2.652	2.49786	0.154144		1.557	1.52741	0.0295869		2.275	2.23769	0.0373092		2.069	1.93435	0.134654																	1.822	2.09713	-0.275128	0.0756953
1.813	2.423	2.49798	-0.0749774		1.598	1.52764	0.0703572		2.323	2.23799	0.0850102		2.099	1.93435	0.164654																	1.778	2.09733	-0.31933	0.101972
1.84	2.676	2.4981	0.177897		1.503	1.52788	-0.0248814		2.276	2.2383	0.0376998		2.007	1.93435	0.0726537																	2.322	2.09754	0.224459	0.0503819
1.867	2.406	2.49823	-0.0922291		1.22	1.52812	-0.30812		2.325	2.23861	0.0863893		1.838	1.93435	-0.0963463																	2.188	2.09775	0.0902487	0.00814483
1.893	2.624	2.49835	0.12565		1.508	1.52835	-0.0203497		2.162	2.23891	-0.0769097		2.13	1.93435	0.195654																	2.04	2.09795	-0.0579539	0.00335866
1.92	2.331	2.49848	-0.167476		1.442	1.52859	-0.0865882		2.004	2.23922	-0.23522		1.647	1.93435	-0.287346																	2.302	2.09816	0.203836	0.041549
1.947	2.388	2.4986	-0.110602		1.468	1.52883	-0.0608268		2.073	2.23953	-0.166531		1.877	1.93435	-0.0573463																	2.328	2.09837	0.229625	0.0527277
1.973	2.619	2.49872	0.120277		1.428	1.52906	-0.101056		2.452	2.23983	0.21217		1.878	1.93435	-0.0563463																	1.867	2.09858	-0.231577	0.0536281
2	2.763	2.49885	0.264151		1.512	1.5293	-0.017295		2.342	2.24014	0.10186		1.886	1.93435	-0.0483463																	1.832	2.09879	-0.266788	0.0711758
2.027	2.469	2.49897	-0.0299749		1.616	1.52953	0.0864664		1.85	2.24045	-0.39045		2.361	1.93435	0.426654																	2.211	2.099	0.112002	0.0125444
2.053	2.826	2.4991	0.326904		1.476	1.52976	-0.0537633		2.053	2.24075	-0.187749		1.905	1.93435	-0.0293463																	2.296	2.0992	0.196799	0.0387299
2.08	2.268	2.49922	-0.231222		1.596	1.53	0.0659981		2.489	2.24106	0.24794		1.594	1.93435	-0.340346																	1.939	2.09941	-0.160411	0.0257318
2.107	2.326	2.49935	-0.173348		1.577	1.53024	0.0467596		2.039	2.24137	-0.20237		2.092	1.93435	0.157654																	1.907	2.09962	-0.192622	0.0371031
2.133	2.303	2.49947	-0.196469		1.471	1.53047	-0.0594701		2.153	2.24167	-0.0886693		2.03	1.93435	0.0956537																	2.263	2.09982	0.163176	0.0266263
2.16	2.691	2.49959	0.191405		1.745	1.53071	0.214291		2.126	2.24198	-0.11598		2.223	1.93435	0.288654																	2.657	2.10003	0.556965	0.31021
2.187	2.187	2.49972	-0.312721		1.613	1.53095	0.0820528		2.19	2.24229	-0.0522902		1.9	1.93435	-0.0343463																	1.938	2.10025	-0.162245	0.0263235
2.213	2.188	2.49984	-0.311842		1.533	1.53118	0.00182305		2.246	2.24259	0.00341082		1.987	1.93435	0.0526537																	2.154	2.10045	0.0535521	0.00286783
2.24	2.242	2.49997	-0.257968		1.675	1.53142	0.143584		1.796	2.2429	-0.4469		1.998	1.93435	0.0636537																	2.417	2.10066	0.316342	0.100072
2.267	2.524	2.50009	0.0239065		1.67	1.53165	0.138346		2.278	2.24321	0.0347899		1.859	1.93435	-0.0753463																	2.065	2.10087	-0.0358687	0.00128657
2.293	2.5	2.50021	-0.000214683		1.417	1.53188	-0.114884		2.456	2.24351	0.212491		1.864	1.93435	-0.0703463																	2.032	2.10107	-0.0690714	0.00477085
2.32	2.735	2.50034	0.234659		1.398	1.53212	-0.134122		2.293	2.24382	0.0491805		1.837	1.93435	-0.0973463																	1.988	2.10128	-0.113282	0.0128328
2.347	2.518	2.50047	0.0175336		1.36	1.53236	-0.172361		2.038	2.24413	-0.20613		2.094	1.93435	0.159654																	1.984	2.10149	-0.117492	0.0138044
2.373	2.402	2.50059	-0.0985876		1.62	1.53259	0.0874094		2.327	2.24443	0.0825711		1.611	1.93435	-0.323346																	1.955	2.10169	-0.146695	0.0215194
2.4	2.365	2.50071	-0.135713		1.473	1.53283	-0.0598292		2.508	2.24474	0.263261		2.003	1.93435	0.0686537																	1.862	2.10191	-0.239905	0.0575545
2.427	2.612	2.50084	0.111161		1.203	1.53307	-0.330068		2.172	2.24505	-0.0730499		2.047	1.93435	0.112654																	1.903	2.10212	-0.199116	0.0396471
2.453	2.282	2.50096	-0.21896		1.684	1.5333	0.150703		2.171	2.24535	-0.0743488		2.252	1.93435	0.317654																	2.003	2.10232	-0.0993183	0.00986413
2.48	2.266	2.50109	-0.235086		1.707	1.53354	0.173464		2.258	2.24566	0.0123407		2.089	1.93435	0.154654																	1.889	2.10253	-0.213529	0.0455945
2.507	2.402	2.50121	-0.0992121		1.499	1.53377	-0.0347745		1.672	2.24597	-0.57397		2.001	1.93435	0.0666537																	2.043	2.10274	-0.0597392	0.00356877
2.534	2.569	2.50134	0.067662		1.307	1.53401	-0.227013		2.294	2.24628	0.0477198		1.601	1.93435	-0.333346																	2.152	2.10295	0.0490504	0.00240594
2.56	2.418	2.50146	-0.0834591		1.166	1.53424	-0.368243		2.596	2.24658	0.349421		1.656	1.93435	-0.278346																	2.026	2.10315	-0.0771522	0.00595247
2.587	2.163	2.50158	-0.338585		1.436	1.53448	-0.0984814		2.455	2.24689	0.20811		2.099	1.93435	0.164654																	2.056	2.10336	-0.0473627	0.00224322
2.614	2.072	2.50171	-0.429711		1.921	1.53472	0.38628		2.048	2.2472	-0.1992		2.195	1.93435	0.260654																	1.938	2.10357	-0.165573	0.0274144
2.64	2.056	2.50183	-0.445832		1.379	1.53495	-0.15595		1.982	2.2475	-0.265499		2.258	1.93435	0.323654																	2.137	2.10378	0.0332243	0.00110385
2.667	2.367	2.50196	-0.134958		1.439	1.53519	-0.0961882		2.476	2.24781	0.228191		2.09	1.93435	0.155654																	2.169	2.10399	0.0650139	0.0042268
2.694	2.519	2.50208	0.0169163		1.552	1.53543	0.0165733		2.561	2.24812	0.31288		1.945	1.93435	0.0106537																	2.384	2.1042	0.279803	0.07829
2.72	2.658	2.5022	0.155795		1.07	1.53566	-0.465656		2.368	2.24842	0.119581		2.2	1.93435	0.265654																	1.946	2.1044	-0.158399	0.0250903
2.747	2.302	2.50233	-0.200331		1.769	1.5359	0.233105		1.713	2.24873	-0.535729		1.716	1.93435	-0.218346																	1.992	2.10461	-0.11261	0.0126809
2.774	2.361	2.50246	-0.141457		1.557	1.53613	0.0208664		2.068	2.24904	-0.18104		2.047	1.93435	0.112654																	1.92	2.10482	-0.18482	0.0341584
2.8	2.54	2.50258	0.0374222		1.932	1.53636	0.395637		2.234	2.24934	-0.0153388		2.214	1.93435	0.279654																	2.41	2.10502	0.304977	0.0930112
2.827	2.289	2.5027	-0.213704		1.202	1.5366	-0.334602		2.152	2.24965	-0.0976493		2.024	1.93435	0.0896537																	2.198	2.10523	0.0927669	0.0086057
2.854	2.241	2.50283	-0.261829		1.426	1.53684	-0.11084		2.041	2.24996	-0.20896		1.919	1.93435	-0.0153463																	2.177	2.10544	0.0715565	0.00512033
2.88	2.574	2.50295	0.0710494		1.35	1.53707	-0.18707		2.58	2.25026	0.329741		2.013	1.93435	0.0786537																	2.153	2.10565	0.0473538	0.00224239
2.907	2.11	2.50308	-0.393076		1.56	1.53731	0.0226913		2.239	2.25057	-0.0115691		1.957	1.93435	0.0226537																	2.272	2.10586	0.166143	0.0276036
2.934	2.441	2.5032	-0.0622023		1.424	1.53755	-0.113547		2.134	2.25088	-0.11688		1.926	1.93435	-0.00834629																	2.157	2.10607	0.050933	0.00259417
2.96	2.209	2.50332	-0.294324		1.356	1.53778	-0.181777		2.205	2.25118	-0.0461786		1.882	1.93435	-0.0523463																	1.923	2.10627	-0.18327	0.0335878
2.987	2.604	2.50345	0.100551		1.482	1.53802	-0.0560155		2.157	2.25149	-0.094489		2.043	1.93435	0.108654																	2.148	2.10648	0.0415199	0.0017239
3.014	2.624	2.50358	0.120425		1.686	1.53825	0.147746		2.204	2.2518	-0.0477995		2.072	1.93435	0.137654																	2.089	2.10669	-0.0176905	0.000312953
3.04	2.261	2.5037	-0.242696		1.449	1.53848	-0.0894837		2.149	2.2521	-0.103098		1.849	1.93435	-0.0853463																	1.821	2.10689	-0.285893	0.0817349
3.067	2.214	2.50382	-0.289822		1.75	1.53872	0.211278		2.57	2.25241	0.317591		1.859	1.93435	-0.0753463																	2.064	2.1071	-0.0431035	0.00185792
3.094	2.596	2.50395	0.0920519		1.625	1.53896	0.0860391		2.325	2.25272	0.0722807		2.24	1.93435	0.305654																	2.071	2.10731	-0.036314	0.0013187
3.12	2.386	2.50407	-0.118069		1.328	1.53919	-0.211191		2.176	2.25302	-0.0770183		1.923	1.93435	-0.0113463																	2.043	2.10752	-0.0645166	0.00416239
3.147	2.306	2.5042	-0.198195		1.63	1.53943	0.0905709		2.252	2.25333	-0.00132877		1.81	1.93435	-0.124346																	1.905	2.10773	-0.202727	0.0410982
3.174	2.18	2.50432	-0.324321		1.731	1.53967	0.191332		2.323	2.25364	0.0693608		1.729	1.93435	-0.205346																	1.932	2.10794	-0.175937	0.030954
3.2	2.13	2.50444	-0.374442		1.659	1.5399	0.119103		1.883	2.25394	-0.370938		2.289	1.93435	0.354654																	2.23	2.10814	0.12186	0.0148498
3.227	2.16	2.50457	-0.344568		1.621	1.54014	0.0808641		2.058	2.25425	-0.196249		2.344	1.93435	0.409654																	2.264	2.10835	0.155649	0.0242268
3.254	2.328	2.50469	-0.176694		1.695	1.54037	0.154626		2.493	2.25456	0.238441		2.003	1.93435	0.0686537																	2.084	2.10856	-0.0245609	0.00060324
3.28	2.333	2.50482	-0.171815		1.522	1.5406	-0.0186042		2.033	2.25486	-0.221858		2.176	1.93435	0.241654																	2.16	2.10876	0.0512364	0.00262517
3.307	2.377	2.50494	-0.127941		1.62	1.54084	0.0791572		2.254	2.25517	-0.00116853		2.012	1.93435	0.0776537																	1.932	2.10897	-0.176974	0.0313198
3.334	2.368	2.50507	-0.137067		1.247	1.54108	-0.294081		2.14	2.25548	-0.115479		2.194	1.93435	0.259654																	2	2.10918	-0.109184	0.0119212
3.36	2.659	2.50519	0.153812		1.534	1.54131	-0.00731104		2.312	2.25578	0.0562221		1.964	1.93435	0.0296537																	1.76	2.10939	-0.349387	0.122071
3.387	2.194	2.50531	-0.311314		1.375	1.54155	-0.16655		2.185	2.25609	-0.0710884		2.315	1.93435	0.380654																	2.001	2.1096	-0.108597	0.0117934
3.414	2.683	2.50544	0.17756		1.59	1.54179	0.0482119		2.529	2.2564	0.272601		2.317	1.93435	0.382654																	1.99	2.10981	-0.119808	0.0143539
3.44	2.703	2.50556	0.197439		1.469	1.54202	-0.0730179		2.178	2.2567	-0.0786978		2.069	1.93435	0.134654																	2.062	2.11001	-0.0480105	0.00230501
3.467	2.487	2.50569	-0.0186866		1.326	1.54226	-0.216256		2.383	2.25701	0.125992		2.375	1.93435	0.440654																	2.274	2.11022	0.163779	0.0268236
3.494	2.566	2.50581	0.0601876		1.411	1.54249	-0.131495		1.976	2.25732	-0.281319		2.004	1.93435	0.0696537																	2.352	2.11043	0.241569	0.0583554
3.52	2.665	2.50593	0.159066		1.382	1.54272	-0.160725		2.243	2.25762	-0.0146177		2.116	1.93435	0.181654																	2.132	2.11063	0.021366	0.000456505
3.547	2.643	2.50606	0.136941		1.146	1.54296	-0.396963		2.313	2.25793	0.0550718		1.988	1.93435	0.0536537																	1.929	2.11084	-0.181844	0.0330674
3.574	2.243	2.50619	-0.263185		1.613	1.5432	0.0697982		1.986	2.25824	-0.272239		1.835	1.93435	-0.0993463																	2.275	2.11105	0.163945	0.026878
3.6	1.977	2.50631	-0.529306		1.165	1.54343	-0.378432		2.141	2.25854	-0.117538		1.736	1.93435	-0.198346																	1.517	2.11126	-0.594258	0.353142
3.627	2.624	2.50643	0.117568		1.497	1.54367	-0.0466701		2.258	2.25885	-0.000848046		2.186	1.93435	0.251654																	1.624	2.11147	-0.487468	0.237625
3.654	2.268	2.50656	-0.238558		1.665	1.54391	0.121091		2.067	2.25916	-0.192159		1.804	1.93435	-0.130346																	2.163	2.11168	0.0513216	0.00263391
3.68	2.174	2.50668	-0.332679		1.207	1.54414	-0.337138		2.149	2.25946	-0.110457		1.804	1.93435	-0.130346																	2.094	2.11188	-0.017881	0.00031973
3.707	2.228	2.50681	-0.278805		1.609	1.54438	0.0646231		2.437	2.25977	0.177232		2.052	1.93435	0.117654																	2.206	2.11209	0.0939086	0.00881882
3.734	2.412	2.50693	-0.0949311		1.723	1.54462	0.178385		2.306	2.26008	0.0459216		2.139	1.93435	0.204654																	2.137	2.1123	0.0246982	0.000609999
3.76	2.413	2.50705	-0.0940522		1.645	1.54485	0.100155		2.219	2.26038	-0.0413773		2.243	1.93435	0.308654																	2.365	2.1125	0.252496	0.063754
3.787	2.662	2.50718	0.154822		1.25	1.54508	-0.295084		2.374	2.26069	0.113312		2.223	1.93435	0.288654																	2.056	2.11271	-0.0567149	0.00321658
3.814	2.167	2.5073	-0.340304		1.41	1.54532	-0.135322		2.314	2.261	0.0530017		1.887	1.93435	-0.0473463																	2.114	2.11293	0.00107468	1.15494e-06
3.84	2.616	2.50743	0.108575		1.484	1.54555	-0.061552		2.153	2.2613	-0.108297		1.93	1.93435	-0.00434629																	2.294	2.11313	0.180872	0.0327147
3.867	2.564	2.50755	0.056449		1.52	1.54579	-0.0257905		2.168	2.26161	-0.0936077		2.124	1.93435	0.189654																	2.06	2.11334	-0.0533384	0.00284498
3.894	2.779	2.50768	0.271323		1.392	1.54603	-0.154029		2.026	2.26192	-0.235918		2.218	1.93435	0.283654																	2.111	2.11355	-0.0025488	6.49639e-06
3.92	2.718	2.5078	0.210202		1.333	1.54626	-0.213259		2.537	2.26222	0.274783		2.288	1.93435	0.353654																	2.165	2.11375	0.0512486	0.00262642
3.947	2.413	2.50792	-0.0949238		1.102	1.5465	-0.444497		2.07	2.26253	-0.192528		2.241	1.93435	0.306654																	2.219	2.11396	0.105038	0.011033
3.974	2.548	2.50805	0.0399503		1.525	1.54674	-0.0217359		2.027	2.26284	-0.235838		2.19	1.93435	0.255654																	2.151	2.11417	0.0368277	0.00135628
4	2.438	2.50817	-0.0701709		1.434	1.54697	-0.112966		2.273	2.26314	0.00986302		2.372	1.93435	0.437654																	2.297	2.11437	0.182625	0.0333519
4.027	2.503	2.5083	-0.00529671		1.7	1.5472	0.152796		2.315	2.26345	0.0515526		2.318	1.93435	0.383654																	2.139	2.11459	0.0244147	0.000596076
4.054	2.131	2.50842	-0.377423		1.417	1.54744	-0.130443		2.261	2.26376	-0.0027579		2.043	1.93435	0.108654																	1.871	2.1148	-0.243796	0.0594364
4.08	2.235	2.50854	-0.273544		1.65	1.54767	0.102328		2.073	2.26406	-0.191057		2.291	1.93435	0.356654																	1.742	2.115	-0.372998	0.139128
4.107	2.41	2.50867	-0.0986696		1.36	1.54791	-0.187911		2.245	2.26437	-0.0193673		2.255	1.93435	0.320654																	2.264	2.11521	0.148791	0.0221388
4.134	2.355	2.5088	-0.153795		1.444	1.54815	-0.10415		2.225	2.26468	-0.0396778		1.957	1.93435	0.0226537																	2.215	2.11542	0.0995807	0.00991633
4.16	2.269	2.50892	-0.239917		1.535	1.54838	-0.0133793		2.239	2.26498	-0.0259767		2.418	1.93435	0.483654																	1.723	2.11562	-0.392622	0.154152
4.187	2.655	2.50904	0.145958		1.909	1.54862	0.360382		2.468	2.26529	0.202713		1.686	1.93435	-0.248346																	1.753	2.11583	-0.362832	0.131647
4.214	2.251	2.50917	-0.258168		1.535	1.54886	-0.0138564		1.829	2.2656	-0.436598		2.123	1.93435	0.188654																	1.943	2.11604	-0.173043	0.0299438
4.24	2.524	2.50929	0.0147105		1.26	1.54909	-0.289086		2.494	2.2659	0.228103		2.237	1.93435	0.302654																	2.187	2.11625	0.0707546	0.00500622
4.267	2.67	2.50942	0.160585		1.476	1.54932	-0.0733247		1.87	2.26621	-0.396207		1.817	1.93435	-0.117346																	2.143	2.11646	0.0265442	0.000704595
4.294	2.468	2.50954	-0.0415412		1.668	1.54956	0.118437		2.155	2.26652	-0.111518		1.923	1.93435	-0.0113463																	2.204	2.11667	0.0873338	0.00762719
4.32	2.638	2.50966	0.128338		1.208	1.54979	-0.341793		2.35	2.26682	0.0831835		2.055	1.93435	0.120654																	1.909	2.11687	-0.207869	0.0432095
4.347	2.752	2.50979	0.242212		1.649	1.55003	0.0989685		1.979	2.26713	-0.288127		1.756	1.93435	-0.178346																	2.238	2.11708	0.120921	0.0146218
4.374	2.364	2.50991	-0.145914		1.302	1.55027	-0.24827		2.058	2.26744	-0.209437		1.928	1.93435	-0.00634629																	2.233	2.11729	0.11571	0.0133889
4.4	2.489	2.51004	-0.0210352		1.178	1.5505	-0.3725		2.405	2.26774	0.137264		1.993	1.93435	0.0586537																	1.95	2.11749	-0.167492	0.0280537
4.427	2.764	2.51016	0.253839		1.418	1.55074	-0.132738		2.406	2.26805	0.137953		1.737	1.93435	-0.197346																	1.858	2.1177	-0.259703	0.0674455
4.454	2.705	2.51029	0.194713		1.223	1.55098	-0.327977		2.176	2.26836	-0.0923573		1.897	1.93435	-0.0373463																	2.064	2.11791	-0.0539132	0.00290663
4.48	2.393	2.51041	-0.117408		1.558	1.55121	0.00679342		2.338	2.26866	0.0693437		2.087	1.93435	0.152654																	2.165	2.11812	0.0468842	0.00219813
4.507	2.669	2.51053	0.158466		1.011	1.55145	-0.540445		2.144	2.26897	-0.124967		2.049	1.93435	0.114654																	1.938	2.11833	-0.180326	0.0325176
4.534	2.271	2.51066	-0.23966		1.377	1.55168	-0.174684		2.322	2.26928	0.0527228		1.902	1.93435	-0.0323463																	1.978	2.11854	-0.140537	0.0197506
4.56	2.59	2.51078	0.079219		1.778	1.55191	0.226087		2.492	2.26958	0.222424		1.446	1.93435	-0.488346																	2.437	2.11874	0.318261	0.10129
4.587	2.556	2.51091	0.0450932		1.026	1.55215	-0.526152		2.103	2.26989	-0.166887		2.309	1.93435	0.374654																	2.263	2.11895	0.14405	0.0207505
4.614	2.571	2.51103	0.0599673		1.453	1.55239	-0.0993905		2.268	2.2702	-0.00219706		1.657	1.93435	-0.277346																	1.87	2.11916	-0.24916	0.0620808
4.64	2.385	2.51115	-0.126154		1.782	1.55262	0.22938		2.428	2.2705	0.157504		2.307	1.93435	0.372654																	2.443	2.11936	0.323637	0.104741
4.667	2.493	2.51128	-0.0182797		1.335	1.55286	-0.217859		2.196	2.27081	-0.0748065		1.82	1.93435	-0.114346																	2.325	2.11957	0.205427	0.0422002
4.694	2.682	2.51141	0.170594		1.375	1.5531	-0.178097		1.84	2.27112	-0.431117		1.674	1.93435	-0.260346																	2.286	2.11978	0.166216	0.0276279
4.72	2.882	2.51153	0.370473		1.101	1.55333	-0.452327		2.41	2.27142	0.138584		1.933	1.93435	-0.00134629																	2.002	2.11999	-0.117986	0.0139208
4.747	2.338	2.51165	-0.173653		1.384	1.55357	-0.169566		2.232	2.27173	-0.0397264		1.625	1.93435	-0.309346																	2.387	2.1202	0.266803	0.071184
4.774	2.432	2.51178	-0.0797784		1.347	1.5538	-0.206804		2.406	2.27204	0.133963		1.985	1.93435	0.0506537																	2.049	2.12041	-0.0714071	0.00509898
4.8	2.761	2.5119	0.2491		1.287	1.55403	-0.267034		2.213	2.27234	-0.0593358		1.889	1.93435	-0.0453463																	2.163	2.12061	0.0423903	0.00179693
4.827	2.442	2.51203	-0.0700254		1.797	1.55427	0.242728		2.205	2.27265	-0.0676462		1.928	1.93435	-0.00634629																	2.372	2.12082	0.25118	0.0630913
4.854	2.377	2.51215	-0.135151		1.279	1.55451	-0.275511		2.11	2.27296	-0.162957		1.577	1.93435	-0.357346																	2.188	2.12103	0.0669694	0.0044849
4.88	2.189	2.51227	-0.323272		1.713	1.55474	0.158259		2.432	2.27326	0.158744		1.938	1.93435	0.00365371																	2.42	2.12123	0.298767	0.0892616
4.907	2.698	2.5124	0.185602		1.894	1.55498	0.339021		2.166	2.27357	-0.107566		2.001	1.93435	0.0666537																	2.452	2.12144	0.330556	0.109267
4.934	2.326	2.51252	-0.186524		1.476	1.55522	-0.0792178		2.036	2.27388	-0.237877		1.992	1.93435	0.0576537																	2.151	2.12165	0.0293459	0.000861183
4.96	2.419	2.51265	-0.0936453		1.313	1.55545	-0.242448		2.557	2.27418	0.282824		1.589	1.93435	-0.345346																	2.562	2.12186	0.440143	0.193726
4.987	2.172	2.51277	-0.340771		1.299	1.55569	-0.256686		2.203	2.27449	-0.071486		1.865	1.93435	-0.0693463																	2.299	2.12207	0.176933	0.0313052
5.014	2.339	2.5129	-0.173897		1.324	1.55592	-0.231925		2.175	2.2748	-0.0997965		1.701	1.93435	-0.233346																	2.183	2.12228	0.0607224	0.00368721
5.04	2.71	2.51302	0.196982		1.488	1.55615	-0.0681543		1.801	2.2751	-0.474095		1.755	1.93435	-0.179346																	2.299	2.12248	0.17652	0.0311592
5.067	2.263	2.51314	-0.250144		1.371	1.55639	-0.185393		2.351	2.27541	0.0755941		1.636	1.93435	-0.298346																	2.141	2.12269	0.0183094	0.000335233
5.094	1.974	2.51327	-0.53927		1.294	1.55663	-0.262631		2.25	2.27572	-0.0257163		1.823	1.93435	-0.111346																	2.121	2.1229	-0.00190104	3.61397e-06
5.12	2.238	2.51339	-0.275391		1.425	1.55686	-0.131861		2.278	2.27602	0.00198471		1.97	1.93435	0.0356537																	2.276	2.1231	0.152896	0.0233773
5.147	2.53	2.51352	0.0164831		1.463	1.5571	-0.0940997		1.785	2.27633	-0.491326		2.197	1.93435	0.262654																	1.804	2.12331	-0.319314	0.101961
5.174	2.373	2.51364	-0.140643		1.3	1.55734	-0.257338		2.486	2.27664	0.209364		1.985	1.93435	0.0506537																	2.125	2.12352	0.00147547	2.17702e-06
5.2	2.659	2.51376	0.145236		1.194	1.55757	-0.363568		2.108	2.27694	-0.168935		1.361	1.93435	-0.573346																	2.156	2.12373	0.0322728	0.00104154
5.227	2.444	2.51389	-0.0698898		1.285	1.55781	-0.272807		2.254	2.27725	-0.0232456		2.05	1.93435	0.115654																	2.162	2.12394	0.0380624	0.00144875
5.254	2.35	2.51402	-0.164016		1.613	1.55805	0.0549549		1.936	2.27756	-0.341556		1.626	1.93435	-0.308346																	2.148	2.12415	0.023852	0.000568917
5.28	1.954	2.51414	-0.560137		1.379	1.55827	-0.179275		2.428	2.27786	0.150145		1.902	1.93435	-0.0323463																	1.932	2.12435	-0.192351	0.0369988
5.307	2.727	2.51426	0.212737		1.275	1.55851	-0.283513		1.838	2.27817	-0.440166		1.879	1.93435	-0.0553463																	2.276	2.12456	0.151439	0.0229338
5.334	2.476	2.51439	-0.0383885		1.48	1.55875	-0.0787519		2.317	2.27848	0.038524		1.854	1.93435	-0.0803463																	2.038	2.12477	-0.0867715	0.00752929
5.36	2.375	2.51451	-0.13951		1.405	1.55898	-0.153982		1.908	2.27877	-0.370775		1.533	1.93435	-0.401346																	2.102	2.12497	-0.0229741	0.00052781
5.387	2.52	2.51464	0.00536445		1.481	1.55922	-0.0782202		2.168	2.27909	-0.111085		1.688	1.93435	-0.246346																	2.348	2.12518	0.222815	0.0496467
5.414	2.61	2.51476	0.0952386		1.414	1.55946	-0.145459		2.528	2.2794	0.248604		1.667	1.93435	-0.267346																	2.269	2.12539	0.143605	0.0206224
5.44	2.412	2.51488	-0.102883		1.334	1.55969	-0.225688		2.134	2.27969	-0.145695		1.847	1.93435	-0.0873463																	2.36	2.1256	0.234402	0.0549445
5.467	2.288	2.51501	-0.227008		1.604	1.55993	0.044073		2.133	2.28001	-0.147005		2.094	1.93435	0.159654																	1.886	2.12581	-0.239808	0.0575079
5.494	2.437	2.51513	-0.0781343		1.313	1.56017	-0.247166		2.409	2.28032	0.128684		2.19	1.93435	0.255654																	2.22	2.12602	0.0939815	0.00883253
5.52	2.415	2.51526	-0.100255		1.67	1.5604	0.109605		1.658	2.28061	-0.622615		1.525	1.93435	-0.409346																	2.103	2.12622	-0.0232211	0.000539219
5.547	2.464	2.51538	-0.0513813		1.246	1.56063	-0.314634		2.22	2.28093	-0.0609252		1.642	1.93435	-0.292346																	2.252	2.12643	0.125568	0.0157674
5.574	2.383	2.51551	-0.132507		1.695	1.56087	0.134128		2.229	2.28124	-0.0522356		1.678	1.93435	-0.256346																	2.132	2.12664	0.00535806	2.87088e-05
5.6	2.258	2.51563	-0.257628		1.567	1.5611	0.00589788		2.103	2.28153	-0.178535		1.869	1.93435	-0.0653463																	2.89	2.12684	0.763155	0.582406
5.627	2.557	2.51575	0.0412458		1.462	1.56134	-0.0993407		2.275	2.28185	-0.00684503		1.653	1.93435	-0.281346																	1.918	2.12705	-0.209055	0.043704
5.654	2.537	2.51588	0.02112		1.58	1.56158	0.0184208		2.147	2.28216	-0.135155		1.35	1.93435	-0.584346																	2.117	2.12727	-0.0102654	0.000105379
5.68	2.006	2.516	-0.510001		1.528	1.56181	-0.0338089		2.792	2.28245	0.509546		2.085	1.93435	0.150654																	2.181	2.12747	0.0535319	0.00286567
5.707	2.464	2.51613	-0.052127		1.457	1.56205	-0.105047		2.14	2.28276	-0.142765		1.8	1.93435	-0.134346																	2.134	2.12768	0.00632152	3.99616e-05
5.734	2.485	2.51625	-0.0312529		1.476	1.56229	-0.086286		2.399	2.28308	0.115925		1.807	1.93435	-0.127346																	2.211	2.12789	0.0831111	0.00690745
5.76	2.28	2.51637	-0.236374		1.385	1.56252	-0.177516		2.425	2.28337	0.141626		1.819	1.93435	-0.115346																	2.131	2.12809	0.00290846	8.45915e-06
5.787	2.136	2.5165	-0.3805		1.464	1.56275	-0.0987543		2.209	2.28368	-0.0746848		1.335	1.93435	-0.599346																	2.233	2.1283	0.104698	0.0109617
5.814	2.796	2.51663	0.279374		1.448	1.56299	-0.114993		2.29	2.284	0.00600475		1.825	1.93435	-0.109346																	2.013	2.12851	-0.115512	0.0133431
5.84	2.188	2.51675	-0.328747		1.405	1.56322	-0.158223		2.014	2.28429	-0.270294		1.599	1.93435	-0.335346																	2.054	2.12872	-0.074715	0.00558233
5.867	2.611	2.51687	0.0941272		1.294	1.56346	-0.269461		2.536	2.2846	0.251395		1.568	1.93435	-0.366346																	2.079	2.12893	-0.0499254	0.00249255
5.894	2.246	2.517	-0.270999		1.596	1.5637	0.0323003		2.017	2.28492	-0.267915		1.766	1.93435	-0.168346																	2.231	2.12914	0.101864	0.0103763
5.92	2.627	2.51712	0.10988		1.607	1.56393	0.0430706		2.006	2.28521	-0.279214		1.554	1.93435	-0.380346																	2.368	2.12934	0.238661	0.0569593
5.947	2.193	2.51725	-0.324246		1.402	1.56417	-0.162168		2.368	2.28552	0.0824755		1.92	1.93435	-0.0143463																	2.05	2.12955	-0.0795489	0.00632803
5.974	2.528	2.51737	0.0106285		1.572	1.56441	0.00759348		2.546	2.28584	0.260165		1.883	1.93435	-0.0513463																	2	2.12976	-0.129759	0.0168375
6	2.677	2.51749	0.159507		1.495	1.56464	-0.0696362		2.596	2.28613	0.309866		1.977	1.93435	0.0426537																	2.674	2.12996	0.544038	0.295977
6.027	2.818	2.51762	0.300381		1.691	1.56487	0.126125		2.143	2.28644	-0.143444		1.912	1.93435	-0.0223463																	2.02	2.13017	-0.110172	0.012138
6.054	2.506	2.51774	-0.0117444		1.341	1.56511	-0.224113		2.464	2.28675	0.177245		1.855	1.93435	-0.0793463																	2.492	2.13038	0.361617	0.130767
6.08	2.664	2.51787	0.146134		1.345	1.56534	-0.220343		2.392	2.28705	0.104946		2.367	1.93435	0.432654																	2.563	2.13059	0.432415	0.186982
6.107	2.78	2.51799	0.262009		1.327	1.56558	-0.238582		2.257	2.28736	-0.0303643		1.594	1.93435	-0.340346																	2.687	2.1308	0.556204	0.309363
6.134	2.288	2.51812	-0.230117		1.813	1.56582	0.24718		2.426	2.28767	0.138325		1.806	1.93435	-0.128346																	1.991	2.13101	-0.140006	0.0196018
6.16	2.285	2.51824	-0.233238		1.687	1.56605	0.12095		2.062	2.28797	-0.225974		1.601	1.93435	-0.333346																	2.152	2.13121	0.020791	0.000432268
6.187	2.451	2.51836	-0.0673643		1.538	1.56629	-0.0282884		1.669	2.28828	-0.619284		1.774	1.93435	-0.160346																	2.397	2.13142	0.265581	0.0705331
6.214	2.377	2.51849	-0.14149		1.411	1.56653	-0.155527		2.04	2.28859	-0.248595		1.858	1.93435	-0.0763463																	2.14	2.13163	0.0083702	7.00602e-05
6.24	2.135	2.51861	-0.383611		1.648	1.56676	0.0812433		1.786	2.28889	-0.502894		1.501	1.93435	-0.433346																	1.835	2.13183	-0.296832	0.0881095
6.267	2.422	2.51874	-0.0967372		1.569	1.567	0.00200474		2.51	2.2892	0.220796		1.631	1.93435	-0.303346																	2.166	2.13204	0.0339571	0.00115309
6.294	2.456	2.51886	-0.062863		1.487	1.56723	-0.0802338		1.974	2.28951	-0.315515		1.487	1.93435	-0.447346																	2.249	2.13225	0.116747	0.0136298
6.32	2.778	2.51898	0.259016		1.306	1.56746	-0.261464		2.274	2.28981	-0.0158135		2.288	1.93435	0.353654																	2.447	2.13246	0.314544	0.098938
6.347	2.021	2.51911	-0.49811		1.13	1.5677	-0.437702		2.005	2.29012	-0.285124		2.107	1.93435	0.172654																	1.72	2.13267	-0.412666	0.170294
6.374	2.429	2.51924	-0.0902359		1.572	1.56794	0.00405936		2.228	2.29043	-0.0624344		1.598	1.93435	-0.336346																	1.92	2.13288	-0.212877	0.0453165
6.4	2.428	2.51936	-0.0913571		1.298	1.56817	-0.27017		1.812	2.29073	-0.478733		1.594	1.93435	-0.340346																	2.322	2.13308	0.188921	0.035691
6.427	2.298	2.51948	-0.221483		1.319	1.56841	-0.249409		2.392	2.29104	0.100956		1.811	1.93435	-0.123346																	2.396	2.13329	0.26271	0.0690166
6.454	2.391	2.51961	-0.128609		1.509	1.56865	-0.0596475		2.153	2.29135	-0.138354		1.782	1.93435	-0.152346																	2.337	2.1335	0.2035	0.0414121
6.48	2.441	2.51973	-0.0787299		1.25	1.56888	-0.318877		2.345	2.29165	0.0533468		1.882	1.93435	-0.0523463																	2.336	2.1337	0.202297	0.0409241
6.507	2.485	2.51986	-0.0348558		1.14	1.56912	-0.429116		2.133	2.29196	-0.158964		2.069	1.93435	0.134654																	2.078	2.13391	-0.0559133	0.0031263
6.534	2.792	2.51998	0.272018		1.462	1.56935	-0.107354		2.161	2.29227	-0.131274		1.972	1.93435	0.0376537																	2.28	2.13412	0.145876	0.0212799
6.56	2.765	2.5201	0.244897		1.333	1.56958	-0.236584		2.213	2.29257	-0.0795731		1.509	1.93435	-0.425346																	2.108	2.13433	-0.0263264	0.000693078
6.587	2.38	2.52023	-0.140229		1.39	1.56982	-0.179823		2.115	2.29288	-0.177884		1.716	1.93435	-0.218346																	2.179	2.13454	0.0444632	0.00197698
6.614	2.64	2.52035	0.119646		1.045	1.57006	-0.525061		2.313	2.29319	0.019806		1.679	1.93435	-0.255346																	1.844	2.13475	-0.290747	0.0845339
6.64	2.638	2.52048	0.117524		1.55	1.57029	-0.0202908		2.209	2.29349	-0.084493		1.434	1.93435	-0.500346																	1.895	2.13495	-0.23995	0.0575759
6.667	2.518	2.5206	-0.00260152		1.619	1.57053	0.0484706		1.962	2.2938	-0.331803		1.792	1.93435	-0.142346																	2.138	2.13516	0.00283973	8.06404e-06
6.694	2.402	2.52073	-0.118727		1.243	1.57077	-0.327768		2.185	2.29411	-0.109114		1.661	1.93435	-0.273346																	2.535	2.13537	0.399629	0.159704
6.72	2.847	2.52085	0.326151		1.276	1.571	-0.294998		2.397	2.29441	0.102587		1.976	1.93435	0.0416537																	2.03	2.13557	-0.105573	0.0111457
6.747	2.202	2.52097	-0.318974		1.374	1.57124	-0.197236		2.101	2.29472	-0.193723		1.836	1.93435	-0.0983463																	2.304	2.13578	0.168216	0.0282967
6.774	2.657	2.5211	0.1359		1.52	1.57147	-0.0514748		2.255	2.29503	-0.0400338		1.802	1.93435	-0.132346																	2.423	2.13599	0.287006	0.0823723
6.8	2.418	2.52122	-0.103221		1.504	1.5717	-0.0677045		2.294	2.29533	-0.00133276		1.78	1.93435	-0.154346																	2.003	2.1362	-0.133197	0.0177414
6.827	2.351	2.52135	-0.170347		1.297	1.57194	-0.274943		2.443	2.29564	0.147357		1.353	1.93435	-0.581346																	2.275	2.13641	0.138593	0.019208
6.854	2.37	2.52147	-0.151473		1.366	1.57218	-0.206182		2.054	2.29595	-0.241954		1.621	1.93435	-0.313346																	2.163	2.13662	0.0263823	0.000696028
6.88	2.922	2.52159	0.400406		1.566	1.57241	-0.0064113		2.244	2.29625	-0.0522526		1.891	1.93435	-0.0433463																	2.19	2.13682	0.0531797	0.00282808
6.907	2.864	2.52172	0.34228		1.239	1.57265	-0.33365		1.9	2.29656	-0.396563		1.79	1.93435	-0.144346																	2.248	2.13703	0.110969	0.0123142
6.934	2.504	2.52185	-0.017846		1.523	1.57289	-0.0498884		2.462	2.29687	0.165126		1.895	1.93435	-0.0393463																	2.368	2.13724	0.230759	0.0532496
6.96	2.717	2.52197	0.195033		1.533	1.57312	-0.0401181		2.174	2.29717	-0.123173		1.829	1.93435	-0.105346																	2.126	2.13744	-0.0114438	0.00013096
6.987	2.114	2.52209	-0.408093		1.222	1.57336	-0.351357		1.924	2.29748	-0.373483		1.522	1.93435	-0.412346																	2.319	2.13765	0.181346	0.0328863
7.014	2.666	2.52222	0.143781		1.6	1.5736	0.0264048		2.368	2.29779	0.0702066		1.59	1.93435	-0.344346																	2.165	2.13786	0.0271354	0.000736328
7.04	2.507	2.52234	-0.01534		1.74	1.57382	0.166175		2.171	2.29809	-0.127092		1.833	1.93435	-0.101346																	2.065	2.13807	-0.0730673	0.00533882
7.067	2.213	2.52247	-0.309466		1.66	1.57406	0.0859365		2.187	2.2984	-0.111403		1.739	1.93435	-0.195346																	2.349	2.13828	0.210722	0.0444039
7.094	2.422	2.52259	-0.100592		1.508	1.5743	-0.0663021		2.266	2.29871	-0.0327133		1.859	1.93435	-0.0753463																	2.328	2.13849	0.189512	0.0359148
7.12	2.432	2.52271	-0.0907129		1.098	1.57453	-0.476532		2.206	2.29901	-0.0930123		1.648	1.93435	-0.286346																	2.375	2.13869	0.236309	0.0558421
7.147	2.206	2.52284	-0.316839		1.381	1.57477	-0.19377		2.324	2.29932	0.0246773		1.767	1.93435	-0.167346																	2.451	2.1389	0.312099	0.0974057
7.174	2.566	2.52296	0.0430354		1.318	1.57501	-0.257009		2.316	2.29963	0.0163668		1.732	1.93435	-0.202346																	2.004	2.13911	-0.135112	0.0182551
7.2	2.297	2.52309	-0.226086		1.494	1.57524	-0.0812386		2.265	2.29993	-0.0349322		1.574	1.93435	-0.360346																	1.999	2.13931	-0.140314	0.0196881
7.227	2.35	2.52321	-0.173212		1.463	1.57548	-0.112477		2.424	2.30024	0.123757		1.725	1.93435	-0.209346																	2.201	2.13952	0.0614753	0.00377922
7.254	2.055	2.52334	-0.468337		1.883	1.57572	0.307284		2.223	2.30055	-0.0775531		1.689	1.93435	-0.245346																	2.343	2.13974	0.203265	0.0413166
7.28	2.183	2.52346	-0.340459		1.613	1.57595	0.0370546		2.45	2.30085	0.149148		1.707	1.93435	-0.227346																	2.156	2.13994	0.0160623	0.000257997
7.307	2.229	2.52358	-0.294585		1.388	1.57618	-0.188184		1.875	2.30116	-0.426162		1.575	1.93435	-0.359346																	2.181	2.14015	0.0408519	0.00166887
7.334	2.398	2.52371	-0.12571		1.703	1.57642	0.126577		2.194	2.30147	-0.107473		1.602	1.93435	-0.332346																	1.943	2.14036	-0.197359	0.0389504
7.36	2.13	2.52383	-0.393832		1.741	1.57665	0.164348		2.23	2.30177	-0.0717719		2.056	1.93435	0.121654																	2.377	2.14056	0.236439	0.0559033
7.387	2.295	2.52396	-0.228957		1.673	1.57689	0.0961092		2.443	2.30208	0.140918		1.528	1.93435	-0.406346																	2.045	2.14077	-0.0957716	0.0091722
7.414	2.437	2.52408	-0.0870832		1.6	1.57713	0.0228706		2.667	2.30239	0.364607		1.981	1.93435	0.0466537																	1.885	2.14098	-0.255982	0.0655268
7.44	2.711	2.5242	0.186796		1.468	1.57736	-0.109359		2.243	2.30269	-0.0596918		1.455	1.93435	-0.479346																	2.345	2.14118	0.203815	0.0415407
7.467	2.491	2.52433	-0.0333303		1.552	1.5776	-0.0255976		2.271	2.303	-0.0320023		1.902	1.93435	-0.0323463																	1.999	2.1414	-0.142395	0.0202764
7.494	2.721	2.52446	0.196544		1.715	1.57784	0.137164		2.122	2.30331	-0.181313		1.705	1.93435	-0.229346																	2.141	2.14161	-0.000605528	3.66665e-07
7.521	2.552	2.52458	0.0274181		1.688	1.57807	0.109925		2.322	2.30362	0.0183768		1.686	1.93435	-0.248346																	2.182	2.14182	0.040184	0.00161476
7.547	2.416	2.5247	-0.108703		1.487	1.5783	-0.0913044		2.404	2.30392	0.100078		1.455	1.93435	-0.479346																	2.244	2.14202	0.101981	0.0104002
7.574	2.494	2.52483	-0.030829		1.475	1.57854	-0.103543		2.36	2.30423	0.0557674		1.604	1.93435	-0.330346																	2.043	2.14223	-0.099229	0.0098464
7.601	2.363	2.52495	-0.161955		1.547	1.57878	-0.0317816		2.123	2.30454	-0.181543		1.534	1.93435	-0.400346																	2.213	2.14244	0.0705606	0.00497879
7.627	2.592	2.52508	0.066924		1.384	1.57901	-0.195011		2.314	2.30484	0.00915799		1.763	1.93435	-0.171346																	2.513	2.14264	0.370358	0.137165
7.654	2.385	2.5252	-0.140202		1.523	1.57925	-0.0562498		2.207	2.30515	-0.0981525		1.351	1.93435	-0.583346																	2.309	2.14285	0.166148	0.027605
7.681	2.791	2.52533	0.265672		1.758	1.57949	0.178512		2.27	2.30546	-0.0354629		1.788	1.93435	-0.146346																	2.327	2.14306	0.183937	0.0338328
7.707	2.594	2.52545	0.0685511		1.1	1.57972	-0.479718		2.376	2.30576	0.0702381		1.71	1.93435	-0.224346																	2.076	2.14327	-0.0672656	0.00452465
7.734	2.71	2.52557	0.184425		1.534	1.57996	-0.0459566		2.319	2.30607	0.0129276		1.863	1.93435	-0.0713463																	2.34	2.14348	0.196524	0.0386217
7.761	2.519	2.5257	-0.00670068		1.79	1.5802	0.209805		2.095	2.30638	-0.211383		1.844	1.93435	-0.0903463																	1.688	2.14369	-0.455686	0.20765
7.787	2.594	2.52582	0.0681781		1.673	1.58042	0.0925751		2.17	2.30668	-0.136682		2.022	1.93435	0.0876537																	2.199	2.14389	0.055111	0.00303722
7.814	2.517	2.52595	-0.00894781		1.912	1.58066	0.331337		2.309	2.30699	0.00200777		1.852	1.93435	-0.0823463																	2.392	2.1441	0.247901	0.0614547
7.841	2.428	2.52607	-0.0980737		1.494	1.5809	-0.086902		2.209	2.3073	-0.0983027		1.301	1.93435	-0.633346																	2.285	2.14431	0.14069	0.0197937
7.867	2.457	2.5262	-0.069195		1.535	1.58113	-0.0461317		2.22	2.3076	-0.0876017		1.976	1.93435	0.0416537																	2.456	2.14451	0.311487	0.0970245
7.894	2.591	2.52632	0.064679		1.52	1.58137	-0.0613703		2.274	2.30791	-0.0339121		1.655	1.93435	-0.279346																	2.241	2.14472	0.0962771	0.00926927
7.921	2.564	2.52645	0.037553		1.831	1.58161	0.249391		2.136	2.30822	-0.172223		1.521	1.93435	-0.413346																	2.302	2.14493	0.157067	0.0246699
7.947	2.374	2.52657	-0.152568		1.811	1.58184	0.229161		2.374	2.30852	0.0654785		1.365	1.93435	-0.569346																	2.283	2.14514	0.137864	0.0190065
7.974	2.529	2.52669	0.00230548		1.547	1.58208	-0.0350771		2.239	2.30883	-0.069832		1.489	1.93435	-0.445346																	2.071	2.14535	-0.0743464	0.00552739
8.001	2.534	2.52682	0.00717926		1.638	1.58232	0.0556843		2.476	2.30914	0.166858		1.979	1.93435	0.0446537																	2.33	2.14556	0.184443	0.0340193
8.027	2.768	2.52694	0.241058		1.661	1.58255	0.0784546		2.292	2.30944	-0.0174414		1.757	1.93435	-0.177346																	2.455	2.14576	0.309241	0.0956297
8.054	2.733	2.52707	0.205931		1.46	1.58278	-0.122784		2.162	2.30975	-0.147752		1.664	1.93435	-0.270346																	2.152	2.14597	0.00603008	3.63618e-05
8.081	2.553	2.5272	0.0258043		1.675	1.58302	0.0919775		2.202	2.31006	-0.108062		1.418	1.93435	-0.516346																	2.202	2.14618	0.0558196	0.00311583
8.107	2.761	2.52732	0.233682		1.661	1.58325	0.0777478		2.518	2.31036	0.207639		1.155	1.93435	-0.779347																	2.335	2.14638	0.188617	0.0355764
8.134	2.287	2.52745	-0.240446		1.496	1.58349	-0.0874908		2.541	2.31067	0.230328		1.648	1.93435	-0.286348																	1.933	2.14659	-0.213593	0.0456222
8.161	2.469	2.52758	-0.0585754		1.527	1.58373	-0.0567293		2.172	2.31098	-0.138982		1.602	1.93435	-0.332351																	1.775	2.1468	-0.371804	0.138238
8.187	2.188	2.5277	-0.339703		1.571	1.58396	-0.012959		2.327	2.31128	0.0157183		2.034	1.93436	0.0996409																	1.968	2.14701	-0.179007	0.0320434
8.214	2.498	2.52784	-0.0298413		1.173	1.5842	-0.411198		2.291	2.31159	-0.0205934		1.757	1.93438	-0.177381																	2.035	2.14722	-0.112217	0.0125927
8.241	2.55	2.52799	0.0220071		1.324	1.58444	-0.260436		1.994	2.31191	-0.317908		1.84	1.93444	-0.0944391																	2.073	2.14743	-0.0744278	0.0055395
8.267	2.727	2.52816	0.198836		1.68	1.58467	0.095334		2.242	2.31222	-0.0702184		1.671	1.93457	-0.263575																	1.93	2.14763	-0.217631	0.0473633
8.294	2.522	2.52839	-0.00639359		1.471	1.58491	-0.113905		2.417	2.31256	0.104437		1.883	1.93491	-0.0519073																	2.149	2.14784	0.00115599	1.33631e-06
8.321	2.667	2.52873	0.138274		1.756	1.58515	0.170855		2.479	2.31297	0.166033		1.781	1.93567	-0.154675																	2.2	2.14806	0.0519383	0.00269759
8.347	2.529	2.52923	-0.000226088		1.404	1.58538	-0.181382		2.335	2.3135	0.0215024		1.826	1.93729	-0.111288																	2.079	2.14828	-0.0692841	0.00480028
8.374	2.403	2.53009	-0.127086		1.851	1.58564	0.265357		2.035	2.3144	-0.279401		1.955	1.94083	0.0141736																	2.065	2.14855	-0.0835506	0.0069807
8.401	2.6	2.53155	0.0684468		1.642	1.58596	0.0560449		2.381	2.31613	0.0648734		1.858	1.94811	-0.090108																	2.063	2.14891	-0.0859089	0.00738033
8.427	2.443	2.53394	-0.0909352		1.233	1.58639	-0.353395		2.439	2.31947	0.11953		2.087	1.96181	0.125193																	2.295	2.14946	0.145539	0.0211816
8.454	2.697	2.53805	0.158949		1.696	1.58724	0.108759		2.701	2.32655	0.374454		1.816	1.98865	-0.172649																	2.081	2.15052	-0.0695214	0.00483323
8.481	2.629	2.5448	0.0842005		1.608	1.58909	0.0189126		2.387	2.34083	0.0461711		1.561	2.03793	-0.476925																	1.877	2.15264	-0.275644	0.0759795
8.507	2.445	2.55507	-0.11007		1.245	1.59307	-0.348069		2.777	2.36725	0.409749		1.816	2.12082	-0.304816																	2.21	2.15671	0.0532896	0.00283978
8.534	2.552	2.57145	-0.0194522		1.248	1.60218	-0.354176		2.63	2.41793	0.212065		2.146	2.26591	-0.119909																	1.99	2.16493	-0.174933	0.0306015
8.561	2.566	2.59602	-0.0300161		1.694	1.62152	0.0724807		2.616	2.50832	0.107683		2.447	2.50339	-0.0563946																	2.166	2.18047	-0.0144727	0.00020946
8.587	2.477	2.6301	-0.153098		1.678	1.65823	0.0197676		2.596	2.65484	-0.0588441		2.476	2.86038	-0.384383																	2.328	2.20711	0.120892	0.0146148
8.614	2.67	2.6795	-0.0094987		1.608	1.7289	-0.120898		2.69	2.8997	-0.209697		2.831	3.41825	-0.587255																	1.728	2.25401	-0.526007	0.276683
8.641	2.725	2.74656	-0.0215621		1.654	1.85262	-0.198625		3.295	3.27829	0.0167121		3.347	4.23171	-0.884707																	2.252	2.33009	-0.0780881	0.00609775
8.667	2.758	2.83085	-0.0728482		2.09	2.04558	0.0444233		3.688	3.8113	-0.123299		4.406	5.3232	-0.917201																	2.363	2.44173	-0.0787343	0.00619909
8.694	3.172	2.94131	0.230689		2.614	2.34925	0.264749		4.356	4.58339	-0.227395		6.21	6.84415	-0.634149																	2.816	2.60933	0.206668	0.0427117
8.721	3.037	3.07646	-0.0394605		2.867	2.78171	0.0852855		5.22	5.61489	-0.394895		8.393	8.81659	-0.423588																	3.157	2.84003	0.316969	0.100469
8.747	3.203	3.22959	-0.0265896		3.478	3.33166	0.14634		7.011	6.87211	0.138895		10.522	11.174	-0.651974																	3.164	3.1277	0.0363047	0.00131803
8.774	3.564	3.41007	0.153932		4.42	4.03542	0.384581		8.657	8.44585	0.211146		13.966	14.0954	-0.129442																	3.294	3.4936	-0.199602	0.0398408
8.801	3.65	3.6077	0.0423025		4.77	4.84538	-0.0753802		10.501	10.2551	0.245924		17.125	17.4529	-0.327929																	3.567	3.918	-0.351002	0.123202
8.827	3.977	3.80776	0.169242		5.577	5.67807	-0.101066		12.095	12.1537	-0.0586573		21.652	21.0099	0.642079																	4.712	4.36369	0.348308	0.121319
8.854	4.059	4.01726	0.0417423		6.279	6.53414	-0.25514		14.085	14.1924	-0.107429		25.677	24.9054	0.771644																	4.677	4.83833	-0.161325	0.0260259
8.881	4.04	4.21902	-0.17902		6.962	7.31483	-0.352833		16.37	16.1872	0.182768		29.529	28.8363	0.692728																	5.32	5.29372	0.0262825	0.000690772
8.907	4.041	4.39694	-0.355939		7.616	7.94277	-0.32677		17.97	17.9602	0.00975352		33.417	32.4799	0.937073																	5.944	5.68515	0.258851	0.0670039
8.934	4.75	4.55618	0.193822		8.56	8.43213	0.127873		19.557	19.5527	0.00433655		36.767	35.9395	0.827472																	5.91	6.01811	-0.108106	0.0116869
8.961	4.393	4.6825	-0.289502		8.945	8.74567	0.199325		20.948	20.8227	0.125251		38.741	38.9137	-0.172731																	6.252	6.26017	-0.0081696	6.67424e-05
8.987	4.687	4.76876	-0.0817581		9.372	8.89282	0.479184		21.227	21.7088	-0.481758		41.059	41.2114	-0.152367																	6.499	6.40224	0.0967588	0.00936227
9.014	4.937	4.81979	0.117206		9.083	8.9116	0.171402		22.277	22.2795	-0.00253529		42.207	42.9476	-0.740558																	6.245	6.45974	-0.21474	0.0461133
9.041	5.015	4.83241	0.182591		8.896	8.82765	0.0683532		22.509	22.5243	-0.0152792		43.507	44.0117	-0.504672																	6.459	6.43766	0.0213417	0.000455468
9.067	4.914	4.8112	0.102798		9.101	8.68092	0.42008		22.685	22.4985	0.186476		43.49	44.4358	-0.945813																	6.114	6.35671	-0.242708	0.0589073
9.094	4.895	4.75931	0.13569		9.356	8.48718	0.868819		22.336	22.2579	0.0780883		43.457	44.3239	-0.866917																	6.401	6.22787	0.173133	0.029975
9.121	4.745	4.68288	0.062122		8.513	8.2716	0.241401		21.489	21.8582	-0.369152		42.751	43.7441	-0.993063																	6.151	6.06952	0.0814765	0.00663843
9.147	4.467	4.59199	-0.124986		8.574	8.05609	0.517908		21.414	21.3723	0.0417477		42.052	42.8409	-0.788933																	5.895	5.9017	-0.00670229	4.49207e-05
9.174	4.671	4.48556	0.185444		7.991	7.83198	0.159021		20.997	20.8045	0.192541		41.665	41.6434	0.0216409																	5.672	5.72121	-0.0492103	0.00242165
9.201	4.756	4.37223	0.383768		8.063	7.61187	0.451127		20.342	20.2039	0.138087		40.892	40.2701	0.621855																	5.483	5.54113	-0.0581304	0.00337914
9.227	4.106	4.26083	-0.154833		7.48	7.40568	0.0743237		19.773	19.6154	0.15758		39.317	38.8513	0.465733																	5.443	5.37209	0.070908	0.00502794
9.254	3.883	4.14622	-0.263225		7.175	7.19835	-0.023347		19.073	19.0076	0.0654428		37.784	37.3332	0.450775																	5.092	5.20341	-0.11141	0.0124122
9.281	3.774	4.03526	-0.261265		7.074	6.99816	0.075843		18.462	18.4114	0.0506002		36.059	35.8107	0.248265																	5.707	5.04286	0.664138	0.44108
9.307	3.929	3.93349	-0.00449083		6.447	6.81207	-0.365067		18.082	17.8527	0.229305		34.949	34.3667	0.582262																	4.859	4.89635	-0.037347	0.0013948
9.334	3.59	3.8341	-0.244101		6.466	6.62559	-0.159588		17.245	17.2906	-0.0455781		33.264	32.9073	0.356671																	4.877	4.75262	0.124381	0.0154705
9.361	3.891	3.74166	0.149341		6.068	6.44579	-0.377787		16.551	16.7476	-0.196643		32.234	31.4988	0.73519																	4.294	4.6173	-0.323302	0.104524
9.387	3.472	3.65937	-0.187369		5.702	6.27875	-0.576745		16.133	16.243	-0.109962		31.102	30.1952	0.90676																	4.44	4.49471	-0.0547075	0.00299291
9.414	3.513	3.58083	-0.0678292		5.621	6.1114	-0.490397		15.744	15.7374	0.00663409		29.536	28.898	0.637997																	4.158	4.37514	-0.21714	0.0471499
9.441	3.504	3.50912	-0.00511713		5.429	5.95007	-0.521073		15.342	15.2501	0.0919088		27.78	27.658	0.121958																	4.529	4.2632	0.265803	0.0706511
9.467	3.508	3.44623	0.0617686		5.578	5.80023	-0.222226		14.919	14.7976	0.121369		26.901	26.5169	0.384132																	3.983	4.16237	-0.179375	0.0321753
9.494	3.195	3.38701	-0.192006		5.155	5.65015	-0.495147		14.173	14.3446	-0.171606		25.768	25.3848	0.383167																	3.721	4.0647	-0.3437	0.11813
9.521	3.104	3.33363	-0.229632		4.849	5.50553	-0.65653		13.748	13.9082	-0.16017		25.037	24.3047	0.732312																	3.765	3.97399	-0.208987	0.0436756
9.547	3.403	3.28745	0.115551		4.903	5.37128	-0.468282		13.413	13.5031	-0.090076		23.39	23.3115	0.0784996																	3.96	3.89305	0.0669523	0.00448261
9.574	3.429	3.24459	0.184409		4.536	5.23694	-0.700941		13.197	13.0977	0.0993106		22.151	22.3267	-0.175724																	4.035	3.81551	0.219495	0.0481779
9.601	3.756	3.20663	0.549366		4.723	5.10765	-0.38465		12.401	12.7075	-0.306457		21.639	21.3873	0.251683																	3.994	3.74446	0.249539	0.0622695
9.627	3.014	3.17445	-0.160451		4.713	4.98784	-0.274835		12.105	12.3457	-0.240668		20.258	20.5237	-0.265665																	3.476	3.68208	-0.206078	0.0424681
9.654	3.089	3.14531	-0.0563133		4.647	4.86822	-0.221223		11.765	11.9842	-0.219238		19.027	19.6674	-0.640447																	3.488	3.62345	-0.135453	0.0183474
9.681	3.214	3.1203	0.0937015		4.31	4.75349	-0.443492		11.658	11.6372	0.0208046		18.215	18.8509	-0.63585																	3.704	3.57101	0.132995	0.0176876
9.707	3.193	3.0999	0.0931049		4.262	4.64764	-0.385643		11.375	11.3166	0.0584224		17.618	18.1004	-0.482389																	3.644	3.52625	0.117745	0.013864
9.734	3.089	3.08233	0.00667311		4.036	4.5426	-0.506603		10.959	10.9978	-0.0388355		16.972	17.3569	-0.384903																	3.373	3.48567	-0.112673	0.0126953
9.761	2.928	3.06825	-0.140248		4.254	4.44266	-0.188661		10.983	10.6938	0.289154		16.267	16.6487	-0.381719																	3.32	3.45101	-0.131007	0.0171628
9.787	3.013	3.05781	-0.0448116		4.593	4.35142	0.241584		10.651	10.4155	0.235517		15.201	15.9993	-0.79828																	3.495	3.42313	0.0718734	0.00516579
9.814	3.009	3.05004	-0.0410364		4.387	4.26209	0.124905		10.015	10.1419	-0.126939		14.873	15.3582	-0.485154																	3.409	3.39979	0.00921144	8.48507e-05
9.841	3.384	3.04521	0.338792		4.023	4.17863	-0.155628		9.955	9.88499	0.0700077		14.41	14.751	-0.340973																	3.552	3.38206	0.169943	0.0288807
9.867	3.234	3.04318	0.190815		3.897	4.10415	-0.207152		9.794	9.6541	0.139897		14.085	14.199	-0.113954																	3.644	3.37016	0.273844	0.0749904
9.894	2.945	3.04365	-0.0986481		3.983	4.03337	-0.0503739		9.501	9.43247	0.0685283		13.578	13.6609	-0.0828915																	3.352	3.36302	-0.011023	0.000121507
9.921	2.665	3.04656	-0.381561		4.273	3.96978	0.303216		9.306	9.23031	0.0756931		13.401	13.1606	0.240398																	3.402	3.36104	0.0409621	0.0016779
9.947	3.03	3.05153	-0.0215275		3.847	3.91585	-0.0688509		8.859	9.05488	-0.195877		12.508	12.7168	-0.208834																	3.348	3.3638	-0.0158008	0.000249666
9.974	3.552	3.05877	0.493229		3.804	3.86797	-0.0639722		9.267	8.89338	0.373624		12.467	12.2981	0.168925																	3.585	3.3713	0.213703	0.0456689
10.001	3.42	3.06798	0.352022		3.683	3.82892	-0.145923		8.419	8.75333	-0.334333		11.776	11.9247	-0.148697																	3.332	3.38324	-0.0512447	0.00262602
10.027	2.675	3.07854	-0.403544		3.845	3.80014	0.044855		8.637	8.63873	-0.00172541		11.821	11.6098	0.211242																	3.475	3.39868	0.0763222	0.00582508
10.054	2.843	3.09112	-0.24812		3.9	3.77985	0.120154		8.59	8.54018	0.0498155		11.421	11.3296	0.0914314																	3.444	3.41846	0.025539	0.000652242
10.081	3.307	3.10516	0.201838		3.687	3.76963	-0.0826278		8.227	8.46133	-0.234334		11.225	11.0958	0.129162																	3.149	3.44171	-0.29271	0.0856792
10.107	3.382	3.11991	0.262091		3.837	3.76946	0.0675388		8.76	8.4023	0.357697		10.851	10.9114	-0.0603763																	3.248	3.467	-0.219002	0.047962
10.134	3.045	3.13633	-0.0913281		3.931	3.77929	0.151709		8.486	8.35615	0.129853		10.649	10.7563	-0.107257																	3.59	3.49587	0.0941323	0.00886089
10.161	3.223	3.1537	0.0693016		4.173	3.79903	0.373968		7.924	8.3224	-0.398396		10.784	10.6303	0.15374																	3.177	3.52693	-0.349933	0.122453
10.187	3.381	3.17116	0.20984		3.997	3.8269	0.170102		8.415	8.29832	0.116681		10.748	10.5274	0.220614																	3.319	3.55848	-0.239478	0.0573499
10.214	3.25	3.18988	0.0601175		4.289	3.86422	0.424777		8.213	8.27833	-0.0653333		10.293	10.4295	-0.136532																	3.421	3.59245	-0.171448	0.0293943
10.241	2.88	3.20903	-0.329031		4.104	3.90898	0.195023		8.352	8.25954	0.0924648		10.171	10.3307	-0.15965																	3.934	3.62714	0.306856	0.0941608
10.267	3.389	3.22771	0.161294		4.573	3.95778	0.615221		8.281	8.23893	0.0420735		9.946	10.226	-0.279951																	3.488	3.66075	-0.172754	0.0298441
10.294	2.708	3.24717	-0.539173		4.041	4.01276	0.0282405		7.971	8.21144	-0.240437		10.233	10.1005	0.132503																	3.853	3.69536	0.157642	0.0248511
10.321	3.65	3.26654	0.383455		4.252	4.07025	0.181746		8.312	8.17467	0.13733		9.802	9.95349	-0.151487																	3.912	3.72914	0.182858	0.033437
10.347	3	3.28495	-0.284949		4.315	4.12607	0.188926		7.972	8.12817	-0.156174		9.901	9.78976	0.111237																	3.96	3.76043	0.199573	0.0398294
10.374	2.961	3.30364	-0.342641		4.234	4.18242	0.0515752		8.062	8.06667	-0.00467035		9.469	9.59728	-0.128279																	3.794	3.79114	0.00285694	8.16211e-06
10.401	3.009	3.32175	-0.312746		4.282	4.23498	0.0470194		8.275	7.99073	0.28427		9.407	9.38444	0.0225609																	3.819	3.81959	-0.000593814	3.52615e-07
10.427	3.647	3.33848	0.308518		4.446	4.28003	0.165971		7.763	7.90375	-0.140751		9.309	9.16389	0.145105																	3.981	3.84444	0.136556	0.0186477
10.454	3.43	3.35499	0.0750057		4.441	4.31912	0.121877		7.759	7.79951	-0.0405083		8.955	8.92314	0.0318554																	3.891	3.86722	0.0237822	0.000565594
10.481	3.579	3.37049	0.208512		4.229	4.34866	-0.119656		7.748	7.68215	0.0658536		9.037	8.67509	0.361911																	4.113	3.88655	0.226448	0.0512787
10.507	3.395	3.38433	0.0106736		4.683	4.36669	0.316311		7.597	7.55817	0.0388336		8.654	8.43337	0.220635																	4.057	3.90163	0.15537	0.0241398
10.534	3.137	3.39746	-0.26046		4.269	4.37352	-0.104517		7.262	7.41983	-0.157831		8.486	8.18295	0.303045																	3.879	3.91336	-0.0343613	0.0011807
10.561	3.336	3.40923	-0.0732294		4.84	4.36748	0.472516		7.318	7.27373	0.0442668		8.368	7.93604	0.431958																	3.883	3.92089	-0.0378886	0.00143554
10.587	3.201	3.41919	-0.218187		4.727	4.34919	0.377811		7.186	7.12765	0.058354		7.172	7.70358	-0.53158																	3.659	3.92402	-0.265024	0.0702376
10.614	3.386	3.42802	-0.0420205		4.448	4.31726	0.130736		7.002	6.97228	0.0297247		6.966	7.46909	-0.503089																	3.864	3.92292	-0.0589168	0.00347119
10.641	3.532	3.43525	0.096747		4.385	4.27258	0.112417		7.016	6.815	0.201001		7.256	7.24251	0.0134862																	3.552	3.91733	-0.365327	0.133464
10.667	3.388	3.44065	-0.0526546		3.962	4.21821	-0.256206		6.633	6.66328	-0.0302779		6.969	7.03223	-0.0632345																	3.865	3.90772	-0.0427243	0.00182536
10.694	3.737	3.4446	0.292398		4.124	4.15097	-0.026967		6.623	6.5068	0.116205		6.642	6.82222	-0.180221																	4.187	3.89344	0.293564	0.0861799
10.721	3.424	3.44683	-0.0228324		4.097	4.07402	0.0229795		6.537	6.35253	0.184466		6.45	6.62066	-0.170663																	3.689	3.87487	-0.185868	0.0345469
10.747	3.618	3.44735	0.170655		3.666	3.9921	-0.326102		6.466	6.20693	0.259075		6.56	6.4344	0.125604																	3.954	3.8531	0.100902	0.0101813
10.774	3.25	3.44618	-0.196181		3.982	3.90041	0.0815858		6.023	6.05942	-0.0364191		6.426	6.24885	0.177153																	3.932	3.82665	0.10535	0.0110985
10.801	3.4	3.4433	-0.043304		4.134	3.80356	0.330444		6.19	5.91616	0.273844		6.549	6.07104	0.477957																	3.754	3.79653	-0.042532	0.00180897
10.827	3.783	3.43894	0.344061		3.922	3.70687	0.215135		5.751	5.7825	-0.0314997		6.08	5.90686	0.173137																	3.35	3.76432	-0.414316	0.171658
10.854	3.187	3.43279	-0.245789		3.951	3.60436	0.346639		5.383	5.64834	-0.26534		5.801	5.74338	0.0576165																	3.3	3.72782	-0.427815	0.183026
10.881	3.166	3.42504	-0.25904		3.711	3.5011	0.209903		5.689	5.51898	0.170021		5.736	5.58676	0.149244																	3.615	3.68853	-0.0735281	0.00540638
10.907	3.827	3.41612	0.410877		3.832	3.40211	0.429893		5.171	5.39894	-0.227937		5.166	5.44214	-0.276136																	4.136	3.64838	0.487625	0.237778
10.934	3.291	3.40542	-0.114421		3.609	3.30083	0.308167		5.383	5.27892	0.104077		5.242	5.29813	-0.0561282																	3.607	3.6046	0.00239921	5.75622e-06
10.961	3.49	3.39333	0.0966745		3.27	3.20202	0.0679843		5.062	5.16354	-0.101541		4.977	5.16015	-0.183147																	3.996	3.55905	0.436948	0.190924
10.987	3.288	3.38044	-0.0924408		3.326	3.10988	0.216124		5.209	5.05669	0.152308		4.982	5.03273	-0.0507337																	3.42	3.51383	-0.0938349	0.00880498
11.014	3.209	3.36586	-0.156864		3.557	3.01788	0.539115		4.863	4.95002	-0.0870203		4.767	4.90585	-0.138848																	3.632	3.4658	0.166201	0.0276228
11.041	3.722	3.35016	0.371837		2.777	2.93007	-0.15307		4.526	4.84757	-0.321567		4.374	4.78426	-0.410261																	3.594	3.41699	0.177014	0.0313338
11.067	3.59	3.33408	0.255925		2.7	2.84972	-0.149717		4.599	4.75275	-0.153751		4.896	4.67197	0.224026																	3.565	3.36954	0.19546	0.0382046
11.094	3.537	3.31646	0.220538		3.019	2.77079	0.248206		4.483	4.65813	-0.175131		4.428	4.56014	-0.132142																	3.235	3.3201	-0.0850966	0.00724144
11.121	3.238	3.29803	-0.0600278		2.985	2.69653	0.28847		4.297	4.56728	-0.270277		4.466	4.45297	0.0130313																	3.333	3.27075	0.0622497	0.00387503
11.147	3.423	3.2796	0.143401		2.689	2.62939	0.059613		4.388	4.48321	-0.0952093		4.656	4.35398	0.302016																	3.283	3.22356	0.0594395	0.00353305
11.174	3.205	3.25986	-0.0548605		2.716	2.5641	0.151898		4.205	4.39932	-0.194322		4.079	4.25539	-0.176389																	3.186	3.17512	0.0108789	0.000118351
11.201	3.397	3.23961	0.157389		2.619	2.50319	0.115808		4.387	4.31878	0.0682231		4.252	4.16089	0.0911072																	3.23	3.12746	0.102538	0.010514
11.227	3.007	3.21972	-0.212723		2.608	2.44849	0.159506		3.824	4.24425	-0.420249		4.03	4.07361	-0.0436072																	2.843	3.08248	-0.239476	0.0573488
11.254	3.162	3.19876	-0.0367628		2.593	2.39559	0.197407		4.136	4.16988	-0.0338816		3.512	3.98666	-0.474657																	3.094	3.03686	0.0571438	0.00326542
11.281	3.168	3.17758	-0.00958315		2.226	2.34644	-0.120443		3.777	4.09848	-0.321476		3.744	3.90331	-0.159313																	3.128	2.99249	0.135514	0.018364
11.307	3.196	3.15707	0.0389346		2.105	2.30244	-0.197437		3.969	4.0324	-0.0634045		3.834	3.82632	0.00767967																	2.781	2.95105	-0.170045	0.0289153
11.334	3.023	3.13571	-0.112715		2.652	2.25996	0.392037		3.787	3.96647	-0.179474		3.434	3.74962	-0.315616																	2.953	2.90943	0.0435679	0.00189816
11.361	3.13	3.1144	0.0156		2.504	2.22055	0.283451		3.501	3.90317	-0.402168		3.956	3.67608	0.279915																	2.308	2.86934	-0.561336	0.315099
11.387	3.175	3.09398	0.0810211		2.478	2.18528	0.292721		3.971	3.84459	0.12641		3.852	3.60815	0.243849																	2.795	2.83221	-0.0372067	0.00138434
11.414	2.634	3.07295	-0.438949		2.303	2.15123	0.151766		4.066	3.78614	0.279864		3.41	3.54046	-0.130465																	2.358	2.79522	-0.437219	0.19116
11.441	3.206	3.05216	0.153838		2.236	2.11962	0.116375		3.749	3.73001	0.0189921		3.44	3.47557	-0.0355713																	2.609	2.75985	-0.150847	0.0227549
11.467	2.74	3.03243	-0.292429		2.394	2.09131	0.302688		3.757	3.67807	0.0789291		3.064	3.41561	-0.351612																	2.685	2.72732	-0.0423163	0.00179067
11.494	2.982	3.01228	-0.0302829		2.046	2.06395	-0.0179503		3.549	3.62624	-0.0772431		2.981	3.35586	-0.374864																	2.589	2.69511	-0.106115	0.0112604
11.521	3.264	2.99254	0.271464		2.253	2.03851	0.214493		3.611	3.57648	0.0345227		2.955	3.29858	-0.343576																	2.837	2.6645	0.172496	0.0297548
11.547	2.903	2.97393	-0.0709346		1.924	2.01568	-0.0916794		3.814	3.53043	0.283573		3.297	3.24564	0.051362																	2.944	2.6365	0.307496	0.0945539
11.574	3.236	2.95508	0.280917		2.227	1.99358	0.233422		3.434	3.48447	-0.0504724		3.203	3.19288	0.010118																	2.688	2.60892	0.0790757	0.00625296
11.601	2.708	2.93673	-0.228735		2.237	1.97299	0.264014		3.744	3.44035	0.303654		3.058	3.14229	-0.0842922																	2.258	2.58283	-0.324829	0.105514
11.627	3.063	2.91956	0.143435		1.986	1.95447	0.031526		3.077	3.39951	-0.322513		3.24	3.09554	0.144461																	2.854	2.55906	0.294943	0.0869912
11.654	2.829	2.90227	-0.0732709		2.13	1.93651	0.193486		3.276	3.35877	-0.0827658		2.872	3.04894	-0.176942																	2.765	2.53573	0.229268	0.0525638
11.681	2.677	2.88554	-0.208539		2.226	1.91974	0.306257		3.27	3.31964	-0.0496388		3.487	3.00425	0.482747																	2.975	2.51374	0.461261	0.212762
11.707	2.588	2.86997	-0.281969		2.027	1.90463	0.122366		3.428	3.28343	0.144568		2.735	2.96295	-0.227949																	2.334	2.49377	-0.159767	0.0255255
11.734	2.93	2.85437	0.0756311		2.131	1.88994	0.241057		3.51	3.2473	0.262699		3.073	2.92178	0.151222																	2.529	2.47423	0.0547749	0.00300028
11.761	2.58	2.83935	-0.259352		2.098	1.87619	0.221805		3.02	3.21261	-0.192607		2.82	2.88229	-0.0622901																	2.421	2.45585	-0.0348469	0.00121431
11.787	3.027	2.82544	0.201558		1.86	1.86378	-0.00378107		3.384	3.1805	0.203498		2.864	2.84579	0.0182113																	2.606	2.4392	0.166804	0.0278236
11.814	2.71	2.81157	-0.101568		2.038	1.85168	0.186316		3.055	3.14846	-0.0934644		2.872	2.8094	0.0625985																	2.222	2.42294	-0.200936	0.0403753
11.841	2.664	2.79827	-0.134268		2.194	1.84034	0.353661		3.244	3.1177	0.126299		2.796	2.7745	0.0215028																	2.444	2.40767	0.0363268	0.00131963
11.867	2.708	2.786	-0.0779974		1.483	1.83007	-0.347072		2.597	3.08923	-0.492234		2.681	2.74223	-0.0612298																	2.277	2.39387	-0.116867	0.0136579
11.894	2.605	2.7738	-0.168802		1.777	1.82005	-0.0430458		3.177	3.06083	0.116174		2.694	2.71006	-0.0160599																	2.224	2.38041	-0.156405	0.0244626
11.921	2.717	2.76215	-0.0451533		2.077	1.81062	0.266379		2.965	3.03355	-0.0685485		2.656	2.6792	-0.0231979																	2.313	2.36779	-0.0547852	0.00300142
11.947	2.861	2.75144	0.10956		1.369	1.80207	-0.433075		3.259	3.00831	0.250693		2.63	2.65066	-0.0206643																	2.346	2.35638	-0.010383	0.000107806
11.974	2.502	2.74083	-0.238825		2.065	1.79371	0.271289		3.07	2.98312	0.0868806		2.624	2.62221	0.00178605																	2.689	2.34528	0.343724	0.118146
12.001	3.201	2.73071	0.470286		1.916	1.78583	0.130167		3.188	2.95893	0.229066		2.454	2.59492	-0.140917																	2.247	2.33487	-0.0878744	0.00772191
12.027	2.825	2.72144	0.10356		1.888	1.77867	0.109325		2.944	2.93655	0.00744581		2.503	2.56968	-0.0666774																	2.155	2.32548	-0.170484	0.0290648
12.054	2.757	2.71227	0.0447265		1.715	1.77166	-0.056655		3.005	2.91422	0.0907778		2.701	2.54451	0.156491																	2.102	2.31634	-0.214344	0.0459434
12.081	2.73	2.70356	0.0264375		1.818	1.76503	0.0529702		3.078	2.89278	0.185221		2.431	2.52036	-0.0893577																	2.555	2.30779	0.24721	0.0611128
12.107	2.987	2.69559	0.291411		2.146	1.759	0.387002		2.92	2.87294	0.0470617		2.656	2.49802	0.157976																	2.013	2.30007	-0.287073	0.0824108
12.134	2.734	2.68772	0.046277		2.264	1.75307	0.510927		3.157	2.85314	0.30386		2.39	2.47575	-0.0857512																	2.214	2.29257	-0.078566	0.00617261
12.161	2.723	2.68026	0.0427381		1.883	1.74747	0.13553		3.164	2.83413	0.329869		2.528	2.45438	0.0736232																	2.314	2.28554	0.0284556	0.000809722
12.187	2.48	2.67344	-0.193444		1.521	1.74236	-0.22136		3.256	2.81654	0.439458		2.526	2.43461	0.0913912																	2.213	2.27921	-0.0662133	0.0043842
12.214	2.587	2.66673	-0.0797281		2.124	1.73733	0.386669		2.614	2.79899	-0.184991		2.415	2.41489	0.000107773																	2.895	2.27306	0.621942	0.386812
12.241	2.451	2.66037	-0.209367		1.633	1.73257	-0.0995686		3.087	2.78214	0.304859		2.739	2.39597	0.343031																	2.15	2.2673	-0.117304	0.0137602
12.267	2.68	2.65456	0.0254375		1.355	1.72822	-0.373218		2.613	2.76655	-0.153551		2.433	2.37847	0.0545338																	2.35	2.26212	0.0878814	0.00772314
12.294	2.692	2.64885	0.0431484		1.755	1.72393	0.0310698		2.753	2.751	0.00200465		2.273	2.36101	-0.088007																	2.317	2.25708	0.05992	0.0035904
12.321	2.558	2.64345	-0.0854488		1.878	1.71986	0.158137		2.967	2.73606	0.230939		2.561	2.34425	0.216751																	2.312	2.25237	0.0596276	0.00355545
12.347	2.779	2.63852	0.140477		1.568	1.71614	-0.148142		2.597	2.72224	-0.125244		2.207	2.32875	-0.121746																	2.063	2.24813	-0.185132	0.034274
12.374	2.716	2.63368	0.0823178		1.496	1.71247	-0.21647		2.859	2.70846	0.150541		2.715	2.31328	0.401719																	2.191	2.24402	-0.0530151	0.0028106
12.401	2.731	2.62911	0.101893		1.838	1.70898	0.129017		2.957	2.69523	0.261774		2.342	2.29844	0.0435647																	2.607	2.24017	0.366829	0.134564
12.427	2.53	2.62494	-0.0949385		1.32	1.70579	-0.385789		2.902	2.68298	0.219017		2.301	2.2847	0.0162992																	2.22	2.23671	-0.0167106	0.000279244
12.454	2.587	2.62085	-0.0338452		1.72	1.70263	0.0173673		2.714	2.67077	0.043231		2.185	2.271	-0.0859975																	2.076	2.23335	-0.157353	0.02476
12.481	2.717	2.61698	0.100021		1.625	1.69963	-0.0746318		2.723	2.65904	0.0639552		2.069	2.25784	-0.188842																	2.072	2.23022	-0.15822	0.0250337
12.508	2.559	2.61333	-0.0543285		1.776	1.69678	0.0792226		2.876	2.64779	0.228209		2.375	2.24521	0.12979																	2.247	2.2273	0.0197014	0.000388146
12.534	2.51	2.61001	-0.100006		1.703	1.69416	0.0088403		2.509	2.63738	-0.12838		2.142	2.23352	-0.0915233																	2.268	2.22467	0.0433281	0.00187733
12.561	2.635	2.60675	0.0282535		1.852	1.69157	0.16043		2.274	2.627	-0.352996		2.252	2.22186	0.0301388																	2.134	2.22213	-0.088126	0.0077662
12.588	2.951	2.60367	0.34733		2.24	1.6891	0.550895		2.531	2.61703	-0.0860292		2.563	2.21066	0.352337																	2.287	2.21975	0.067246	0.00452203
12.614	2.845	2.60087	0.244127		1.58	1.68684	-0.106843		2.485	2.60781	-0.122811		2.255	2.2003	0.0546991																	2.207	2.21762	-0.0106238	0.000112865
12.641	2.15	2.59813	-0.448129		1.213	1.6846	-0.471603		2.628	2.59862	0.0293841		1.983	2.18996	-0.20696																	2.222	2.21556	0.00643835	4.14523e-05
12.668	2.435	2.59554	-0.160541		1.596	1.68247	-0.0864695		2.772	2.58979	0.182208		2.112	2.18003	-0.0680292																	2.135	2.21364	-0.0786428	0.00618468
12.694	2.655	2.59319	0.0618105		1.685	1.68051	0.00448954		2.395	2.58163	-0.186631		2.013	2.17084	-0.157839																	2.574	2.21192	0.362078	0.131101
12.721	2.481	2.59088	-0.109885		1.933	1.67857	0.25443		2.635	2.57349	0.061507		2.438	2.16167	0.276334																	2.113	2.21026	-0.0972584	0.0094592
12.748	2.341	2.58871	-0.247712		1.62	1.67672	-0.0567213		2.381	2.56568	-0.184684		2.007	2.15286	-0.145857																	2.361	2.20871	0.152287	0.0231913
12.774	2.934	2.58674	0.347261		1.552	1.67502	-0.123023		2.74	2.55846	0.181537		2.377	2.1447	0.232297																	1.761	2.20733	-0.44633	0.19921
12.801	2.405	2.58481	-0.179806		1.52	1.67334	-0.15334		2.918	2.55126	0.366737		2.07	2.13656	-0.0665642																	2.397	2.20599	0.191005	0.036483
12.828	2.561	2.58299	-0.0219855		1.916	1.67174	0.244263		2.714	2.54435	0.169645		2.631	2.12875	0.502253																	2.289	2.20476	0.0842426	0.00709682
12.854	2.556	2.58133	-0.0253331		1.507	1.67026	-0.163263		2.304	2.53797	-0.233968		1.914	2.12151	-0.207511																	2.241	2.20365	0.037348	0.00139487
12.881	2.599	2.57972	0.0192842		1.526	1.6688	-0.142804		2.749	2.5316	0.217399		2.169	2.11429	0.054713																	2.174	2.20259	-0.0285882	0.000817283
12.908	2.913	2.57819	0.334806		2.055	1.66741	0.387587		2.566	2.52549	0.0405063		2.096	2.10735	-0.0113479																	2.201	2.2016	-0.000604565	3.65499e-07
12.934	2.639	2.57681	0.0621868		1.764	1.66613	0.0978654		2.285	2.51985	-0.234848		2.474	2.10092	0.373076																	2.205	2.20073	0.00427149	1.82456e-05
12.961	2.677	2.57546	0.101537		1.678	1.66487	0.0131313		2.307	2.51422	-0.207221		1.836	2.09451	-0.258511																	2.208	2.19989	0.00811199	6.58043e-05
12.988	2.312	2.57419	-0.262194		1.7	1.66366	0.0363375		2.709	2.50883	0.200175		2.153	2.08835	0.064651																	2.229	2.19911	0.0298863	0.000893192
13.014	2.685	2.57304	0.111956		1.67	1.66255	0.00744527		2.681	2.50384	0.177162		2.082	2.08264	-0.000644429																	2.308	2.19843	0.109573	0.0120063
13.041	2.584	2.57192	0.01208		1.7	1.66146	0.0385421		2.47	2.49887	-0.0288686		1.963	2.07695	-0.113949																	2.198	2.19777	0.000229685	5.2755e-08
13.068	2.799	2.57086	0.228135		1.623	1.66041	-0.0374132		2.59	2.4941	0.095896		2.372	2.07148	0.300524																	2.343	2.19717	0.145831	0.0212668
13.094	2.582	2.56991	0.0120905		1.653	1.65945	-0.00645447		2.475	2.4897	-0.014702		2.012	2.06641	-0.0544085																	1.982	2.19664	-0.214637	0.0460692
13.121	2.407	2.56898	-0.161978		1.725	1.65851	0.0664943		2.551	2.48532	0.0656834		2.052	2.06135	-0.00934833																	1.856	2.19613	-0.340133	0.11569
13.148	2.522	2.5681	-0.0461035		1.706	1.6576	0.0483972		2.344	2.48111	-0.137113		1.972	2.05649	-0.084486																	2.337	2.19567	0.141327	0.0199732
13.174	2.568	2.56731	0.000686562		1.479	1.65677	-0.177775		2.317	2.47723	-0.160231		2.299	2.05198	0.247017																	2.203	2.19527	0.00772935	5.97429e-05
13.201	2.772	2.56654	0.205456		1.541	1.65596	-0.114956		2.56	2.47336	0.0866352		1.949	2.04749	-0.0984865																	2.471	2.19489	0.276109	0.076236
13.228	2.452	2.56582	-0.113823		1.649	1.65518	-0.00617808		2.896	2.46966	0.42634		2.037	2.04317	-0.00616506																	2.061	2.19455	-0.133549	0.0178354
13.254	2.858	2.56517	0.292827		1.629	1.65447	-0.0254653		2.497	2.46624	0.03076		1.924	2.03916	-0.115163																	2.458	2.19425	0.263748	0.0695628
13.281	2.343	2.56454	-0.221541		1.687	1.65376	0.0332385		2.65	2.46283	0.187165		1.882	2.03517	-0.153166																	2.065	2.19398	-0.128976	0.0166349
13.308	2.837	2.56395	0.27305		1.649	1.65309	-0.0040933		2.29	2.45957	-0.169574		2.221	2.03132	0.189676																	1.868	2.19373	-0.325731	0.106101
13.334	2.37	2.56342	-0.193418		1.54	1.65248	-0.112482		2.704	2.45656	0.247436		2.133	2.02777	0.105235																	2.112	2.19352	-0.0815215	0.00664576
13.361	2.615	2.5629	0.052098		1.243	1.65188	-0.40888		2.615	2.45357	0.161431		2.362	2.02421	0.337789																	2.224	2.19333	0.0306694	0.000940615
13.388	2.775	2.56242	0.212579		1.78	1.65131	0.128691		2.514	2.4507	0.0632986		1.882	2.02079	-0.138795																	2.287	2.19316	0.0938352	0.00880504
13.414	2.764	2.56199	0.202011		1.414	1.65079	-0.236788		2.428	2.44806	-0.0200565		1.857	2.01763	-0.16063																	2.239	2.19303	0.0459724	0.00211346
13.441	2.654	2.56157	0.092428		1.586	1.65028	-0.0642754		2.743	2.44543	0.297574		2.106	2.01447	0.0915317																	2.221	2.19291	0.0280932	0.000789225
13.468	2.756	2.56118	0.194816		1.494	1.64979	-0.155791		2.299	2.44291	-0.143909		1.934	2.01143	-0.0774292																	2.156	2.19281	-0.0368069	0.00135475
13.494	2.846	2.56084	0.285163		1.769	1.64935	0.11965		2.551	2.44059	0.110412		2.04	2.00861	0.0313863																	2.112	2.19273	-0.0807291	0.00651719
13.521	2.673	2.5605	0.112497		1.774	1.64892	0.125083		2.7	2.43828	0.261719		2.147	2.0058	0.141199																	2.402	2.19267	0.209334	0.0438206
13.548	2.662	2.56019	0.101806		1.7	1.64851	0.0514912		2.259	2.43608	-0.177076		2.508	2.0031	0.504903																	2.308	2.19262	0.115379	0.0133124
13.574	2.416	2.55992	-0.143919		1.579	1.64814	-0.0691386		2.484	2.43404	0.0499565		2.169	2.00059	0.168409																	1.653	2.19259	-0.539592	0.291159
13.601	2.543	2.55966	-0.0166557		1.52	1.64778	-0.127777		2.531	2.43202	0.0989752		1.974	1.99809	-0.0240878																	2.025	2.19258	-0.167577	0.028082
13.628	2.686	2.55941	0.126587		1.558	1.64744	-0.0894368		2.43	2.4301	-9.5973e-05		1.936	1.99568	-0.0596808																	2.24	2.19258	0.0474242	0.00224905
13.654	2.531	2.5592	-0.0281991		1.596	1.64713	-0.0511297		2.388	2.42832	-0.0403202		1.996	1.99345	0.00254942																	2.272	2.19259	0.0794125	0.00630635
13.681	2.736	2.559	0.177005		1.709	1.64683	0.0621691		2.641	2.42656	0.214442		1.894	1.99122	-0.097222																	1.908	2.19261	-0.284612	0.0810039
13.708	2.698	2.55881	0.13919		1.251	1.64655	-0.395552		2.457	2.42487	0.0321251		1.953	1.98908	-0.036079																	1.965	2.19265	-0.227648	0.0518235
13.734	2.375	2.55865	-0.183647		1.454	1.6463	-0.192301		2.308	2.42333	-0.115327		1.843	1.98709	-0.144093																	2.4	2.19269	0.207307	0.0429763
13.761	2.184	2.55849	-0.374493		1.339	1.64606	-0.307058		2.338	2.42179	-0.0837923		1.92	1.98511	-0.0651086																	2.056	2.19275	-0.13675	0.0187005
13.788	2.538	2.55836	-0.0203555		1.848	1.64583	0.202167		2.659	2.42033	0.238672		2.142	1.9832	0.1588																	2.159	2.19282	-0.0338161	0.00114353
13.814	2.52	2.55824	-0.0382363		1.432	1.64563	-0.213633		2.444	2.41898	0.0250165		1.82	1.98143	-0.161431																	2.211	2.19289	0.0181114	0.000328022
13.841	2.776	2.55813	0.217874		1.781	1.64544	0.13556		2.363	2.41765	-0.0546512		2.556	1.97966	0.576336																	2.327	2.19297	0.134028	0.0179634
13.868	2.813	2.55803	0.254972		1.618	1.64526	-0.0272634		2.455	2.41638	0.0386179		2.065	1.97796	0.0870365																	2.207	2.19306	0.0139361	0.000194216
13.894	2.369	2.55795	-0.188946		1.572	1.64511	-0.0731076		2.459	2.41522	0.0437825		1.9	1.97639	-0.0763877																	1.958	2.19316	-0.235159	0.0552998
13.921	3.139	2.55787	0.581128		1.588	1.64496	-0.05696		2.648	2.41407	0.233935		1.881	1.97481	-0.0938127																	2.214	2.19326	0.0207351	0.000429945
13.948	2.313	2.55781	-0.244809		1.032	1.64483	-0.612826		2.526	2.41297	0.11303		2.171	1.9733	0.197702																	2.456	2.19338	0.262623	0.0689707
13.974	2.723	2.55776	0.165243		1.369	1.64471	-0.275711		2.36	2.41197	-0.0519653		2.327	1.97189	0.355107																	2.099	2.19349	-0.0944912	0.00892858
14.001	2.349	2.55771	-0.208714		1.657	1.6446	0.012397		2.534	2.41097	0.123026		2.322	1.97049	0.35151																	1.742	2.19362	-0.451615	0.203956
14.028	2.432	2.55768	-0.12568		1.944	1.64451	0.299492		2.028	2.41003	-0.382032		1.908	1.96914	-0.0611394																	2.098	2.19374	-0.0957446	0.00916703
14.054	2.639	2.55765	0.081345		1.634	1.64443	-0.010428		2.469	2.40917	0.0598297		2.303	1.96789	0.335112																	2.081	2.19387	-0.112874	0.0127406
14.081	2.767	2.55764	0.209363		1.468	1.64436	-0.176356		2.507	2.40832	0.0986789		2.466	1.96664	0.499364																	2.003	2.19401	-0.191013	0.036486
14.108	3.015	2.55763	0.457372		1.549	1.6443	-0.0952958		2.538	2.40752	0.130484		1.861	1.96543	-0.104432																	2.411	2.19416	0.216843	0.047021
14.134	2.392	2.55763	-0.165625		1.597	1.64425	-0.0472478		2.303	2.40678	-0.103782		2.09	1.96432	0.125684																	2.243	2.1943	0.0487011	0.0023718
14.161	2.826	2.55763	0.26837		1.473	1.64421	-0.171208		2.211	2.40606	-0.19506		2.107	1.9632	0.1438																	2.422	2.19445	0.22755	0.0517788
14.188	2.326	2.55764	-0.231641		1.681	1.64418	0.0368214		2.571	2.40538	0.165623		2.159	1.96213	0.196873																	2.251	2.19461	0.0563944	0.00318033
14.214	2.649	2.55766	0.0913423		1.443	1.64416	-0.201159		2.512	2.40476	0.107245		2.018	1.96113	0.0568687																	2.048	2.19476	-0.146758	0.021538
14.241	2.19	2.55768	-0.367681		1.179	1.64415	-0.465148		2.505	2.40415	0.100854		2.485	1.96014	0.524864																	2.417	2.19492	0.22208	0.0493195
14.268	2.714	2.55771	0.156291		1.514	1.64415	-0.130146		2.744	2.40357	0.340428		2.025	1.95918	0.0658218																	2.101	2.19508	-0.0940849	0.00885198
14.294	2.695	2.55774	0.137258		1.651	1.64415	0.00684724		2.013	2.40305	-0.390051		2.152	1.95829	0.19371																	2.139	2.19525	-0.0562464	0.00316365
14.321	2.495	2.55778	-0.062781		1.413	1.64417	-0.231168		2.361	2.40254	-0.041542		1.955	1.9574	-0.00240215																	2.234	2.19542	0.0385834	0.00148868
14.348	2.578	2.55782	0.0201754		1.496	1.64419	-0.14819		2.223	2.40206	-0.179064		2.205	1.95655	0.248452																	2.437	2.19559	0.241411	0.0582791
14.374	2.207	2.55787	-0.350871		1.538	1.64422	-0.10622		2.26	2.40163	-0.141633		2.023	1.95576	0.0672448																	2.216	2.19576	0.020242	0.00040974
14.401	2.749	2.55792	0.191077		1.304	1.64426	-0.340258		2.396	2.40121	-0.00521358		1.641	1.95496	-0.313963																	1.832	2.19594	-0.363935	0.132449
14.428	2.522	2.55798	-0.0359793		1.645	1.6443	0.000697376		2.351	2.40082	-0.049822		1.981	1.9542	0.0268																	2.687	2.19611	0.490885	0.240969
14.454	2.682	2.55804	0.123963		1.517	1.64435	-0.127353		2.492	2.40047	0.0915297		2.07	1.95349	0.116507																	2.081	2.19629	-0.115289	0.0132916
14.481	2.552	2.5581	-0.00610051		1.299	1.64441	-0.345411		2.48	2.40013	0.0798696		2.339	1.95279	0.386215																	1.987	2.19647	-0.209472	0.0438785
14.508	2.27	2.55817	-0.288167		1.515	1.64448	-0.129476		2.547	2.39982	0.147185		2.021	1.9521	0.0688955																	2.087	2.19666	-0.109657	0.0120246
14.534	2.677	2.55823	0.118765		1.52	1.64454	-0.124544		2.486	2.39953	0.0864653		2.387	1.95147	0.435527																	2.544	2.19684	0.347164	0.120523
14.561	2.363	2.55831	-0.195308		1.61	1.64462	-0.0346214		2.717	2.39927	0.317734		1.942	1.95084	-0.00884139																	2.113	2.19702	-0.0840239	0.00706002
14.588	2.78	2.55838	0.221616		1.659	1.6447	0.0142958		2.274	2.39902	-0.125019		2.201	1.95023	0.250767																	1.975	2.19721	-0.222213	0.0493787
14.614	2.564	2.55846	0.00554041		1.394	1.64479	-0.250789		2.485	2.3988	0.0861988		2.127	1.94967	0.17733																	2.325	2.1974	0.127603	0.0162826
14.641	2.428	2.55854	-0.130541		1.408	1.64488	-0.236883		2.475	2.3986	0.0764047		1.804	1.94911	-0.145105																	2.558	2.19759	0.360412	0.129897
14.668	2.331	2.55862	-0.227624		1.754	1.64498	0.109018		2.391	2.39841	-0.00740908		2.386	1.94856	0.437438																	2.369	2.19778	0.171219	0.0293159
14.694	2.529	2.55871	-0.029707		1.865	1.64508	0.219919		2.352	2.39825	-0.0462477		2.019	1.94806	0.0709412																	2.013	2.19797	-0.184968	0.0342131
14.721	2.689	2.5588	0.130205		1.662	1.64519	0.0168101		2.471	2.3981	0.072902		2.071	1.94755	0.123445																	2.206	2.19816	0.00783712	6.14204e-05
14.748	2.669	2.55889	0.110115		1.354	1.6453	-0.291303		2.055	2.39797	-0.342966		2.027	1.94707	0.0799302																	2.47	2.19836	0.271641	0.0737889
14.774	2.275	2.55897	-0.283974		1.373	1.64542	-0.272416		2.604	2.39785	0.206145		2.088	1.94662	0.14138																	2.504	2.19855	0.305452	0.0933007
14.801	2.599	2.55907	0.0399325		1.132	1.64554	-0.513538		2.165	2.39775	-0.232755		1.984	1.94617	0.0378305																	2.215	2.19875	0.016254	0.000264193
14.828	2.981	2.55916	0.421837		1.537	1.64566	-0.108664		2.301	2.39767	-0.0966708		1.98	1.94574	0.0342639																	2.223	2.19894	0.0240556	0.000578671
14.854	2.61	2.55926	0.0507433		1.596	1.64579	-0.0497892		2.381	2.3976	-0.0166041		2.162	1.94533	0.216666																	2.173	2.19914	-0.0261362	0.000683102
14.881	2.803	2.55936	0.243645		1.503	1.64592	-0.142923		2.12	2.39755	-0.277549		2.017	1.94493	0.0720684																	2.06	2.19934	-0.139336	0.0194145
14.908	2.866	2.55946	0.306544		1.5	1.64606	-0.146061		2.133	2.39751	-0.264508		1.896	1.94454	-0.0485441																	2.051	2.19954	-0.148537	0.0220631
14.934	2.521	2.55955	-0.0385534		1.536	1.6462	-0.110196		2.347	2.39748	-0.0504807		1.914	1.94418	-0.0301847																	2.186	2.19973	-0.0137303	0.000188521
14.961	2.599	2.55966	0.0393437		1.77	1.64634	0.123659		2.039	2.39747	-0.358465		1.934	1.94382	-0.009825																	2.225	2.19993	0.025068	0.000628406
14.988	2.515	2.55976	-0.0447605		1.892	1.64649	0.245511		2.696	2.39746	0.298538		2.077	1.94348	0.133521																	2.227	2.20013	0.0268658	0.00072177
15.014	2.443	2.55986	-0.116862		1.651	1.64663	0.00436567		2.319	2.39747	-0.0784707		2.465	1.94316	0.521843																	2.091	2.20033	-0.109329	0.0119529
15.041	2.467	2.55997	-0.0929683		1.443	1.64679	-0.203788		2.292	2.39749	-0.105491		1.369	1.94284	-0.573836																	2.02	2.20053	-0.180533	0.032592
15.068	2.675	2.56008	0.114924		1.693	1.64695	0.0460543		2.145	2.39752	-0.252522		2.19	1.94253	0.247474																	2.27	2.20074	0.0692637	0.00479746
15.094	2.588	2.56018	0.0278198		1.367	1.6471	-0.2801		2.118	2.39756	-0.279561		1.898	1.94224	-0.0442386																	2.424	2.20093	0.223067	0.049759
15.121	2.384	2.56029	-0.17629		1.649	1.64726	0.00173737		2.222	2.39761	-0.175613		1.893	1.94195	-0.048951																	2.243	2.20114	0.0418627	0.00175249
15.148	2.769	2.5604	0.2086		1.483	1.64743	-0.164428		2.665	2.39767	0.267326		1.825	1.94167	-0.116674																	2.406	2.20134	0.204658	0.0418849
15.174	2.659	2.56051	0.0984931		1.507	1.64759	-0.14059		2.604	2.39774	0.206258		1.946	1.94142	0.00458302																	1.914	2.20154	-0.28754	0.0826791
15.201	2.428	2.56062	-0.132619		1.375	1.64776	-0.272761		2.586	2.39782	0.188178		1.976	1.94116	0.0348403																	2.222	2.20175	0.0202548	0.000410258
15.228	2.31	2.56073	-0.250731		1.652	1.64793	0.00406638		2.314	2.39791	-0.0839099		1.857	1.94091	-0.0839119																	2.433	2.20195	0.231049	0.0533837
15.254	2.508	2.56084	-0.0528406		1.416	1.6481	-0.232102		2.445	2.398	0.0469971		2.327	1.94068	0.386318																	2.207	2.20215	0.00485059	2.35283e-05
15.281	2.231	2.56095	-0.329955		1.546	1.64828	-0.10228		2.198	2.39811	-0.200107		1.852	1.94045	-0.0884518																	2.337	2.20236	0.134644	0.0181291
15.308	2.176	2.56107	-0.385069		1.622	1.64846	-0.0264597		2.268	2.39822	-0.13022		2.092	1.94023	0.15177																	2.226	2.20256	0.0234377	0.000549324
15.334	2.777	2.56118	0.21582		1.534	1.64863	-0.114635		2.542	2.39833	0.143665		1.694	1.94002	-0.246024																	2.145	2.20276	-0.0577615	0.00333639
15.361	2.612	2.5613	0.0507037		1.437	1.64882	-0.211819		2.26	2.39846	-0.138462		2.351	1.93982	0.411182																	1.98	2.20297	-0.222969	0.049715
15.388	2.561	2.56141	-0.000412664		1.516	1.649	-0.133004		2.559	2.3986	0.160405		1.88	1.93962	-0.05962																	1.991	2.20318	-0.212176	0.0450186
15.414	2.386	2.56153	-0.175525		1.524	1.64918	-0.125185		2.364	2.39873	-0.0347306		1.986	1.93944	0.0465642																	2.145	2.20338	-0.0583756	0.00340771
15.441	2.847	2.56164	0.285357		2.099	1.64937	0.449626		2.374	2.39888	-0.0248773		2.32	1.93925	0.380749																	2.168	2.20358	-0.0355832	0.00126617
15.468	2.528	2.56176	-0.0337605		1.615	1.64957	-0.0345655		2.605	2.39903	0.20597		1.993	1.93907	0.0539261																	2.194	2.20379	-0.00979103	9.58642e-05
15.494	2.752	2.56187	0.190126		1.606	1.64975	-0.0437512		2.214	2.39918	-0.185183		1.855	1.93891	-0.083909																	2.199	2.20399	-0.00499129	2.4913e-05
15.521	2.329	2.56199	-0.232993		1.669	1.64995	0.0190544		2.782	2.39935	0.382653		1.891	1.93874	-0.047744																	2.1	2.2042	-0.104199	0.0108575
15.548	2.549	2.56211	-0.0131122		1.464	1.65014	-0.186142		2.247	2.39952	-0.152517		1.831	1.93859	-0.107585																	2.187	2.20441	-0.0174077	0.000303027
15.574	2.716	2.56223	0.153773		1.677	1.65033	0.0266682		2.528	2.39969	0.128314		1.956	1.93844	0.0175626																	2.237	2.20461	0.0323917	0.00104922
15.601	2.673	2.56235	0.110653		1.473	1.65053	-0.177531		2.842	2.39987	0.442134		1.942	1.93829	0.00371034																	2.261	2.20482	0.0561832	0.00315655
15.628	2.64	2.56247	0.0775329		1.711	1.65073	0.0602688		2.406	2.40005	0.00594904		1.799	1.93815	-0.139147																	2.512	2.20503	0.306975	0.0942334
15.654	2.389	2.56258	-0.173583		1.704	1.65093	0.0530746		2.483	2.40023	0.0827664		1.862	1.93802	-0.0760151																	2.378	2.20523	0.172774	0.0298507
15.681	2.68	2.5627	0.117296		1.985	1.65113	0.333872		2.452	2.40043	0.0515722		1.904	1.93788	-0.0338828																	2.468	2.20544	0.262565	0.0689402
15.708	2.158	2.56282	-0.404825		1.897	1.65133	0.245667		2.563	2.40063	0.162374		1.832	1.93776	-0.105755																	2.006	2.20564	-0.199644	0.0398578
15.734	2.28	2.56294	-0.282942		1.934	1.65153	0.282469		2.405	2.40082	0.00417837		1.955	1.93764	0.0173631																	2.46	2.20585	0.254154	0.0645945
15.761	2.578	2.56306	0.014937		1.548	1.65174	-0.103737		2.531	2.40103	0.129972		1.705	1.93752	-0.232518																	2.267	2.20605	0.0609453	0.00371433
15.788	2.436	2.56318	-0.127185		1.649	1.65194	-0.00294499		2.486	2.40124	0.084761		2.278	1.9374	0.340596																	2.076	2.20626	-0.130264	0.0169687
15.814	2.716	2.5633	0.152698		1.552	1.65215	-0.100146		2.629	2.40145	0.227555		1.917	1.9373	-0.0202981																	2.251	2.20647	0.0445346	0.00198333
15.841	2.617	2.56342	0.0535756		1.803	1.65236	0.150644		2.239	2.40166	-0.162663		2.402	1.93719	0.464808																	2.334	2.20667	0.127325	0.0162117
15.868	2.329	2.56355	-0.234547		1.66	1.65257	0.00743303		2.43	2.40188	0.0281153		2.059	1.93709	0.12191																	2.114	2.20688	-0.0928841	0.00862746
15.894	2.865	2.56366	0.301335		1.558	1.65277	-0.094771		2.605	2.4021	0.202899		2.162	1.93699	0.225005																	1.979	2.20709	-0.228086	0.0520232
15.921	2.558	2.56379	-0.00578747		1.471	1.65298	-0.181984		2.41	2.40233	0.00767106		2.29	1.9369	0.353101																	2.152	2.2073	-0.0552954	0.00305758
15.948	2.604	2.56391	0.0400896		1.848	1.6532	0.194802		2.086	2.40256	-0.31656		1.913	1.93681	-0.0238077																	2.327	2.2075	0.119495	0.0142791
15.974	2.357	2.56403	-0.207029		1.946	1.6534	0.292596		2.539	2.40279	0.136215		1.971	1.93672	0.0342774																	2.111	2.20771	-0.0967068	0.00935221
16.001	2.79	2.56415	0.225848		1.761	1.65362	0.10738		2.101	2.40302	-0.302022		2.059	1.93664	0.122363																	2.044	2.20792	-0.163917	0.0268686
16.028	2.43	2.56428	-0.134275		2.209	1.65384	0.555164		2.362	2.40326	-0.0412615		1.935	1.93656	-0.00155509																	2.372	2.20813	0.163874	0.0268546
16.054	2.527	2.56439	-0.0373944		1.915	1.65405	0.260955		2.338	2.40349	-0.0654947		2.275	1.93648	0.338521																	2.104	2.20833	-0.104328	0.0108844
16.081	2.287	2.56452	-0.277518		1.628	1.65426	-0.026263		2.49	2.40374	0.0862606		1.927	1.9364	-0.00940234																	2.045	2.20854	-0.163538	0.0267447
16.108	2.499	2.56464	-0.0656417		1.753	1.65448	0.0985184		2.463	2.40399	0.0590135		2.044	1.93633	0.107671																	2.07	2.20875	-0.138748	0.019251
16.134	2.63	2.56476	0.065239		1.934	1.65469	0.279307		2.338	2.40423	-0.0662268		2.333	1.93626	0.39674																	2.194	2.20895	-0.01495	0.000223503
16.161	2.61	2.56488	0.0451151		1.528	1.65491	-0.126913		2.196	2.40448	-0.208479		2.046	1.93619	0.109808																	2.207	2.20916	-0.00215992	4.66526e-06
16.188	2.538	2.56501	-0.027009		1.792	1.65513	0.136867		2.191	2.40473	-0.213733		1.746	1.93613	-0.190126																	2.133	2.20937	-0.0763699	0.00583236
16.214	2.745	2.56513	0.179871		1.695	1.65535	0.0396536		2.557	2.40498	0.152021		2.066	1.93606	0.129936																	2.398	2.20957	0.188428	0.0355051
16.241	2.89	2.56525	0.324747		1.639	1.65557	-0.0165682		2.886	2.40524	0.480763		2.259	1.936	0.322997																	2.626	2.20978	0.416218	0.173237
16.268	2.324	2.56538	-0.241377		2.017	1.65579	0.361209		2.359	2.4055	-0.0464972		1.925	1.93594	-0.0109437																	2.054	2.20999	-0.155992	0.0243335
16.294	2.33	2.5655	-0.235497		1.962	1.65601	0.305995		2.11	2.40575	-0.295749		1.986	1.93589	0.0501113																	2.189	2.21019	-0.0211944	0.000449201
16.321	2.569	2.56562	0.00337859		1.562	1.65623	-0.094229		2.553	2.40601	0.146987		1.986	1.93583	0.0501664																	2.447	2.2104	0.236596	0.0559775
16.348	2.201	2.56575	-0.364746		1.806	1.65645	0.149547		2.501	2.40628	0.0947215		1.953	1.93578	0.0172195																	2.192	2.21061	-0.0186145	0.000346501
16.374	2.599	2.56587	0.033134		1.78	1.65667	0.123331		2.659	2.40654	0.252464		1.722	1.93573	-0.213731																	2.296	2.21082	0.0851831	0.00725616
16.401	2.543	2.56599	-0.0229907		1.383	1.65689	-0.273895		2.701	2.4068	0.294196		1.906	1.93568	-0.0296817																	2.006	2.21103	-0.205027	0.0420361
16.428	2.682	2.56612	0.115885		1.934	1.65712	0.27688		2.168	2.40707	-0.239075		1.713	1.93563	-0.222634																	2.224	2.21124	0.0127628	0.00016289
16.454	2.399	2.56624	-0.167236		1.404	1.65734	-0.253338		2.328	2.40734	-0.0793364		1.808	1.93559	-0.12759																	2.084	2.21144	-0.12744	0.0162408
16.481	3.034	2.56636	0.467639		1.944	1.65756	0.286436		2.351	2.40761	-0.0566096		1.685	1.93555	-0.250546																	1.936	2.21165	-0.27565	0.0759828
16.508	2.649	2.56649	0.0825146		2.153	1.65779	0.495209		2.23	2.40788	-0.177884		1.852	1.9355	-0.0835028																	2.19	2.21186	-0.0218599	0.000477857
16.534	2.357	2.56661	-0.209606		1.581	1.65801	-0.0770101		2.824	2.40815	0.41585		1.877	1.93546	-0.0584631																	2.176	2.21206	-0.0360624	0.00130049
16.561	2.136	2.56673	-0.430731		1.67	1.65824	0.0117622		2.521	2.40843	0.112573		1.675	1.93542	-0.260423																	2.177	2.21227	-0.0352726	0.00124416
16.588	2.448	2.56686	-0.118856		1.787	1.65847	0.128534		2.337	2.40871	-0.0717055		1.805	1.93538	-0.130385																	2.216	2.21248	0.00351717	1.23705e-05
16.614	2.482	2.56698	-0.0849764		1.569	1.65869	-0.0896859		2.319	2.40897	-0.0899747		1.864	1.93535	-0.0713494																	2.054	2.21269	-0.158685	0.025181
16.641	2.376	2.5671	-0.191102		2.134	1.65891	0.475085		2.479	2.40926	0.0697445		2.022	1.93531	0.0866863																	2.388	2.2129	0.175104	0.0306616
16.668	2.653	2.56723	0.0857733		1.905	1.65914	0.245856		2.224	2.40954	-0.185537		1.837	1.93528	-0.0982793																	1.956	2.21311	-0.257106	0.0661034
16.694	2.444	2.56735	-0.123347		1.889	1.65936	0.229635		2.518	2.40981	0.10819		1.707	1.93525	-0.228247																	2.362	2.21331	0.148692	0.0221092
16.721	2.698	2.56747	0.130527		1.495	1.65959	-0.164595		2.485	2.41009	0.0749063		1.925	1.93522	-0.0102153																	2.258	2.21352	0.0444814	0.0019786
16.748	2.298	2.5676	-0.269598		1.339	1.65982	-0.320825		2.961	2.41038	0.550621		1.81	1.93518	-0.125184																	2.303	2.21373	0.0892711	0.00796933
16.774	2.74	2.56772	0.172282		1.442	1.66005	-0.218047		2.584	2.41065	0.173346		2.28	1.93516	0.344844																	2.117	2.21393	-0.0969314	0.0093957
16.801	2.706	2.56784	0.138156		2.007	1.66028	0.346723		2.36	2.41094	-0.0509407		1.467	1.93513	-0.468127																	2.278	2.21414	0.0638583	0.00407788
16.828	2.599	2.56797	0.0310308		1.425	1.66051	-0.235508		2.435	2.41123	0.0237717		2.061	1.9351	0.125901																	2.192	2.21435	-0.022352	0.000499614
16.854	3.061	2.56809	0.49291		1.797	1.66073	0.136269		2.593	2.41151	0.181494		1.973	1.93507	0.0379265																	1.941	2.21455	-0.273555	0.0748321
16.881	2.514	2.56822	-0.0542154		1.664	1.66096	0.0030373		2.597	2.4118	0.185205		1.801	1.93505	-0.134048																	1.866	2.21476	-0.348765	0.121637
16.908	2.92	2.56834	0.351659		1.608	1.66119	-0.0531945		2.25	2.41209	-0.162086		2.146	1.93502	0.210977																	2.356	2.21498	0.141025	0.019888
16.934	2.827	2.56846	0.258538		1.523	1.66142	-0.138418		2.673	2.41237	0.260634		2.029	1.935	0.0940002																	2.462	2.21518	0.246822	0.0609212
16.961	2.157	2.56859	-0.411587		1.711	1.66165	0.0493499		2.695	2.41266	0.282343		1.857	1.93498	-0.0779766																	2.532	2.21539	0.316612	0.100243
16.988	2.373	2.56871	-0.195713		1.737	1.66188	0.0751174		2.599	2.41295	0.186051		2.322	1.93495	0.387046																	2.32	2.2156	0.104402	0.0108997
17.014	2.697	2.56883	0.128166		1.674	1.66211	0.0118934		2.317	2.41323	-0.0962315		2.048	1.93493	0.113066																	2.335	2.2158	0.119199	0.0142084
17.041	2.451	2.56896	-0.117959		1.784	1.66234	0.12166		2.339	2.41353	-0.0745251		1.927	1.93491	-0.00791271																	2.144	2.21601	-0.0720114	0.00518564
17.068	2.573	2.56908	0.00391537		1.345	1.66257	-0.317573		2.632	2.41382	0.218181		1.644	1.93489	-0.290893																	2.237	2.21622	0.0207782	0.000431734
17.094	2.703	2.56921	0.133794		1.58	1.6628	-0.0827973		2.461	2.4141	0.0468968		2.204	1.93487	0.269126																	2.079	2.21642	-0.137424	0.0188855
17.121	2.647	2.56933	0.0776689		1.925	1.66303	0.261969		2.597	2.4144	0.182601		1.826	1.93486	-0.108855																	2.51	2.21663	0.293365	0.0860632
17.148	2.407	2.56946	-0.162457		1.615	1.66326	-0.0482644		2.608	2.41469	0.193305		1.902	1.93484	-0.0328373																	2.236	2.21685	0.0191549	0.00036691
17.174	2.851	2.56958	0.281422		1.737	1.66349	0.0735105		2.214	2.41498	-0.20098		1.692	1.93482	-0.242821																	1.944	2.21705	-0.273048	0.074555
17.201	2.548	2.5697	-0.0217033		1.992	1.66372	0.328276		2.501	2.41528	0.085723		1.942	1.9348	0.00719616																	2.134	2.21726	-0.0832581	0.00693191
17.228	2.596	2.56983	0.026171		1.613	1.66396	-0.0509577		2.459	2.41557	0.0434255		1.906	1.93479	-0.0287877																	1.952	2.21747	-0.265468	0.0704735
17.254	2.541	2.56995	-0.02895		1.883	1.66418	0.218817		2.429	2.41586	0.0131386		1.844	1.93477	-0.0907726																	2.127	2.21767	-0.090671	0.00822124
17.281	2.687	2.57008	0.116924		1.403	1.66442	-0.261418		2.472	2.41616	0.0558402		2.044	1.93476	0.109242																	2.484	2.21788	0.266119	0.0708191
17.308	2.882	2.5702	0.311799		1.699	1.66465	0.0343477		2.635	2.41646	0.218541		1.568	1.93474	-0.366743																	1.963	2.21809	-0.255092	0.0650718
17.334	2.616	2.57032	0.0456777		1.425	1.66488	-0.239878		2.36	2.41675	-0.0567469		1.968	1.93473	0.0332704																	1.635	2.21829	-0.583294	0.340232
17.361	2.466	2.57045	-0.104448		1.681	1.66511	0.0158867		2.364	2.41705	-0.0530467		1.772	1.93472	-0.162716																	2.118	2.2185	-0.100505	0.0101012
17.388	2.607	2.57057	0.0364263		1.676	1.66535	0.0106517		2.496	2.41735	0.0786532		2.099	1.9347	0.164297																	2.301	2.21872	0.0822848	0.00677079
17.414	2.745	2.57069	0.174305		1.757	1.66557	0.0914253		2.723	2.41764	0.305364		1.635	1.93469	-0.299691																	2.427	2.21892	0.208082	0.0432982
17.441	2.608	2.57082	0.0371795		1.935	1.66581	0.26919		2.425	2.41794	0.00706302		1.754	1.93468	-0.180679																	2.433	2.21913	0.213872	0.0457411
17.468	2.736	2.57095	0.165054		1.7	1.66605	0.0339547		3.08	2.41824	0.661762		2.099	1.93467	0.164333																	2.231	2.21934	0.0116614	0.000135988
17.494	2.344	2.57107	-0.227067		2.053	1.66627	0.386728		2.414	2.41853	-0.00452858		1.782	1.93466	-0.152656																	2.106	2.21954	-0.113541	0.0128916
17.521	2.513	2.57119	-0.058193		1.651	1.66651	-0.0155076		2.283	2.41883	-0.13583		1.668	1.93465	-0.266645																	1.972	2.21975	-0.247752	0.0613809
17.548	2.759	2.57132	0.187681		1.807	1.66674	0.140257		2.401	2.41913	-0.0181327		1.872	1.93463	-0.0626346																	1.988	2.21996	-0.231962	0.0538064
17.575	2.832	2.57144	0.260556		1.783	1.66698	0.116021		2.524	2.41944	0.104565		1.754	1.93462	-0.180624																	2.287	2.22017	0.0668275	0.00446592
17.601	2.675	2.57157	0.103434		1.888	1.66721	0.220794		2.494	2.41973	0.0742732		1.649	1.93462	-0.285615																	2.127	2.22038	-0.0933751	0.0087189
17.628	2.495	2.57169	-0.0766913		1.921	1.66744	0.253558		2.749	2.42003	0.32897		1.892	1.93461	-0.0426056																	1.988	2.22059	-0.232585	0.054096
17.655	2.799	2.57182	0.227183		1.786	1.66768	0.118322		2.441	2.42033	0.0206668		1.682	1.9346	-0.252596																	2.012	2.2208	-0.208796	0.0435957
17.681	2.882	2.57194	0.310062		1.643	1.66791	-0.0249058		2.728	2.42063	0.307374		1.808	1.93459	-0.126588																	1.858	2.221	-0.362999	0.131768
17.708	2.67	2.57206	0.097936		1.81	1.66814	0.141858		2.061	2.42093	-0.359929		1.72	1.93458	-0.214579																	1.703	2.22121	-0.518209	0.26854
17.735	2.593	2.57219	0.0208103		1.595	1.66838	-0.0733784		2.597	2.42123	0.175766		1.584	1.93457	-0.350571																	2.018	2.22142	-0.203419	0.0413794
17.761	2.381	2.57231	-0.191311		1.533	1.66861	-0.135606		2.597	2.42153	0.175473		2.13	1.93456	0.195436																	2.251	2.22162	0.0293781	0.00086307
17.788	2.573	2.57244	0.000563354		1.795	1.66884	0.126158		2.902	2.42183	0.480169		1.929	1.93456	-0.00555598																	2.044	2.22183	-0.177832	0.0316243
17.815	2.602	2.57256	0.0294376		1.775	1.66908	0.105921		2.777	2.42214	0.354864		1.724	1.93455	-0.210549																	2.161	2.22204	-0.0610428	0.00372622
17.841	2.648	2.57268	0.0753164		2.009	1.66931	0.339693		2.46	2.42243	0.0375704		2.019	1.93454	0.0844582																	2.116	2.22225	-0.106245	0.0112881
17.868	2.94	2.57281	0.367191		1.515	1.66954	-0.154544		2.588	2.42273	0.165265		1.465	1.93453	-0.469535																	2.564	2.22246	0.341544	0.116652
17.895	2.55	2.57294	-0.0229351		1.319	1.66978	-0.35078		2.473	2.42304	0.0499598		2.027	1.93453	0.0924717																	1.956	2.22267	-0.266666	0.0711109
17.921	2.725	2.57306	0.151944		1.556	1.67001	-0.114008		2.551	2.42333	0.127666		1.61	1.93452	-0.324522																	1.689	2.22287	-0.533869	0.285016
17.948	2.587	2.57318	0.0138179		1.468	1.67025	-0.202245		2.15	2.42364	-0.27364		2.208	1.93452	0.273484																	2.33	2.22308	0.106921	0.011432
17.975	2.402	2.57331	-0.171308		1.472	1.67048	-0.198482		2.601	2.42395	0.177054		1.903	1.93451	-0.03151																	2.18	2.22329	-0.0432897	0.001874
18.001	2.716	2.57343	0.142571		2.008	1.67071	0.33729		2.48	2.42424	0.0557591		2.29	1.9345	0.355496																	2.272	2.22349	0.0485077	0.002353
18.028	2.49	2.57355	-0.0835548		2.189	1.67095	0.518052		2.314	2.42455	-0.110547		2.103	1.9345	0.168501																	1.666	2.2237	-0.557703	0.311032
18.055	2.719	2.57368	0.145319		1.768	1.67118	0.0968153		2.218	2.42485	-0.206854		1.823	1.93449	-0.111494																	2.165	2.22391	-0.0589132	0.00347076
18.081	2.588	2.5738	0.0141982		1.573	1.67141	-0.098413		2.675	2.42515	0.249851		1.712	1.93449	-0.222489																	1.983	2.22412	-0.241116	0.0581368
18.108	2.383	2.57393	-0.190928		1.668	1.67165	-0.00365025		2.568	2.42546	0.142545		1.652	1.93448	-0.282484																	1.874	2.22433	-0.350326	0.122728
18.135	2.401	2.57405	-0.173053		1.655	1.67189	-0.0168875		2.569	2.42576	0.143238		1.668	1.93448	-0.266479																	2.232	2.22454	0.00746338	5.57021e-05
18.161	2.678	2.57417	0.103825		1.777	1.67212	0.104884		2.441	2.42606	0.0149421		1.742	1.93447	-0.192474																	2.347	2.22474	0.122261	0.0149477
18.188	2.764	2.5743	0.1897		1.991	1.67235	0.318647		2.939	2.42637	0.512635		1.581	1.93447	-0.35347																	2.154	2.22495	-0.0709497	0.00503386
18.215	2.516	2.57443	-0.0584262		1.708	1.67259	0.0354092		2.741	2.42667	0.314328		2.118	1.93447	0.183535																	2.08	2.22516	-0.14516	0.0210715
18.241	2.34	2.57455	-0.234547		1.894	1.67282	0.221181		2.229	2.42697	-0.197968		1.652	1.93446	-0.282461																	2.031	2.22536	-0.194363	0.0377769
18.268	2.5	2.57467	-0.0746732		1.504	1.67306	-0.169057		2.637	2.42728	0.209724		1.85	1.93446	-0.0844574																	2.509	2.22557	0.283427	0.0803308
18.295	2.733	2.5748	0.158201		1.762	1.67329	0.0887056		2.7	2.42758	0.272417		1.887	1.93445	-0.0474535																	2.118	2.22578	-0.107784	0.0116173
18.321	2.182	2.57492	-0.39292		1.592	1.67352	-0.0815231		2.372	2.42788	-0.0558795		1.577	1.93445	-0.35745																	2.093	2.22599	-0.132986	0.0176853
18.348	2.855	2.57505	0.279954		1.611	1.67376	-0.0627607		2.696	2.42819	0.267813		1.761	1.93445	-0.173446																	1.951	2.2262	-0.275197	0.0757332
18.375	2.6	2.57517	0.0248282		1.719	1.674	0.0450017		2.246	2.4285	-0.182495		1.831	1.93444	-0.103443																	2.284	2.22641	0.057593	0.00331695
18.401	2.982	2.57529	0.406707		1.964	1.67423	0.289773		2.428	2.42879	-0.000791694		1.858	1.93444	-0.0764395																	2.09	2.22661	-0.13661	0.0186622
18.428	2.847	2.57542	0.271581		1.236	1.67446	-0.438465		2.425	2.4291	-0.00409975		1.951	1.93444	0.0165638																	1.74	2.22682	-0.48682	0.236994
18.455	2.659	2.57554	0.0834554		1.958	1.6747	0.283297		2.401	2.42941	-0.0284079		1.895	1.93443	-0.0394331																	2.193	2.22703	-0.0340305	0.00115808
18.481	2.58	2.57567	0.00433419		1.686	1.67493	0.0110685		2.6	2.4297	0.170295		1.961	1.93443	0.0265699																	2.146	2.22723	-0.0812331	0.00659882
18.508	2.533	2.57579	-0.0427916		1.537	1.67517	-0.138169		2.758	2.43001	0.327987		1.818	1.93443	-0.116427																	2.408	2.22744	0.180556	0.0326006
18.535	2.572	2.57592	-0.00391748		1.699	1.67541	0.0235929		2.699	2.43032	0.268679		1.684	1.93442	-0.250424																	2.119	2.22765	-0.108654	0.0118057
18.561	2.626	2.57604	0.0499614		1.907	1.67564	0.231364		2.256	2.43062	-0.174618		1.619	1.93442	-0.315422																	2.471	2.22786	0.243143	0.0591187
18.588	2.742	2.57616	0.165836		1.559	1.67587	-0.116874		2.822	2.43093	0.391073		2.176	1.93442	0.241581																	1.917	2.22807	-0.311067	0.0967627
18.615	2.651	2.57629	0.0747097		2.113	1.67611	0.436888		2.854	2.43124	0.422764		2.008	1.93442	0.0735834																	2.146	2.22828	-0.0822775	0.00676958
18.641	2.549	2.57641	-0.0274115		1.65	1.67634	-0.0263409		2.598	2.43153	0.166467		1.767	1.93441	-0.167414																	2.533	2.22848	0.30452	0.0927324
18.668	2.26	2.57654	-0.316537		1.664	1.67658	-0.0125788		2.357	2.43184	-0.0748416		2.039	1.93441	0.104588																	2.145	2.22869	-0.0836905	0.0070041
18.695	2.449	2.57666	-0.127663		1.518	1.67682	-0.158817		2.601	2.43215	0.16885		1.669	1.93441	-0.26541																	2.012	2.2289	-0.216901	0.047046
18.721	2.148	2.57678	-0.428784		2.239	1.67705	0.561954		2.52	2.43245	0.0875522		1.901	1.93441	-0.0334074																	1.749	2.2291	-0.480104	0.230499
18.748	2.793	2.57691	0.21609		1.2	1.67728	-0.477284		2.909	2.43276	0.476243		1.665	1.93441	-0.269405																	2.393	2.22931	0.163686	0.0267931
18.775	2.536	2.57704	-0.041036		1.791	1.67752	0.113478		2.572	2.43307	0.138934		2.088	1.9344	0.153597																	2.076	2.22952	-0.153524	0.0235697
18.801	2.858	2.57716	0.280843		1.691	1.67775	0.0132489		2.344	2.43336	-0.0893633		1.464	1.9344	-0.470401																	2.427	2.22973	0.197273	0.0389166
18.828	3.089	2.57728	0.511717		1.578	1.67799	-0.0999892		2.518	2.43367	0.0843276		1.887	1.9344	-0.0473994																	2.377	2.22994	0.147063	0.0216274
18.855	2.762	2.57741	0.184591		1.553	1.67823	-0.125227		2.49	2.43398	0.0560184		2.06	1.9344	0.125602																	2.38	2.23015	0.149852	0.0224557
18.881	2.674	2.57753	0.09647		1.671	1.67846	-0.0074565		2.802	2.43428	0.367721		1.873	1.9344	-0.0613958																	2.357	2.23035	0.126649	0.0160401
18.908	2.619	2.57766	0.0413441		1.924	1.67869	0.245305		2.714	2.43459	0.279411		1.685	1.93439	-0.249394																	2.46	2.23056	0.229439	0.0526423
18.935	2.837	2.57778	0.259218		1.532	1.67893	-0.146933		2.467	2.4349	0.0321022		1.737	1.93439	-0.197392																	2.226	2.23077	-0.00477138	2.27661e-05
18.961	2.753	2.5779	0.175097		1.813	1.67916	0.133838		2.46	2.4352	0.0248043		2.057	1.93439	0.122609																	2.194	2.23097	-0.036974	0.00136708
18.988	2.26	2.57803	-0.318029		1.777	1.6794	0.0975998		2.486	2.43551	0.050495		1.717	1.93439	-0.217389																	2.42	2.23118	0.188816	0.0356513
19.015	2.623	2.57815	0.0448454		2.185	1.67964	0.505362		2.493	2.43581	0.0571856		1.645	1.93439	-0.289388																	2.121	2.23139	-0.110395	0.012187
19.041	2.671	2.57828	0.0927243		1.88	1.67987	0.200132		2.462	2.43611	0.0258876		1.519	1.93439	-0.415386																	2.279	2.2316	0.0474025	0.002247
19.068	2.664	2.5784	0.0855984		1.706	1.68011	0.0258941		2.412	2.43642	-0.0244219		1.907	1.93438	-0.027385																	2.213	2.23181	-0.0188079	0.000353738
19.095	2.758	2.57853	0.179473		1.685	1.68034	0.00465594		2.55	2.43673	0.113269		2.078	1.93438	0.143616																	1.985	2.23202	-0.247018	0.0610181
19.121	2.58	2.57865	0.00135139		1.692	1.68057	0.0114266		2.742	2.43703	0.304971		1.599	1.93438	-0.335382																	2.391	2.23222	0.158779	0.0252108
19.148	2.346	2.57877	-0.232774		1.572	1.68081	-0.108812		2.279	2.43734	-0.158339		2.174	1.93438	0.239619																	2.226	2.23243	-0.0064314	4.13629e-05
19.175	2.951	2.5789	0.3721		1.507	1.68105	-0.17405		2.896	2.43765	0.458351		1.753	1.93438	-0.18138																	2.381	2.23264	0.148358	0.0220101
19.201	2.61	2.57902	0.0309785		1.666	1.68128	-0.0152793		2.446	2.43795	0.00805315		2.332	1.93438	0.397621																	2.252	2.23284	0.0191555	0.000366935
19.228	2.554	2.57915	-0.0251473		1.768	1.68152	0.0864824		2.577	2.43826	0.138743		1.848	1.93438	-0.0863777																	2.09	2.23305	-0.143055	0.0204647
19.255	2.532	2.57927	-0.0472732		2.045	1.68176	0.363244		2.471	2.43857	0.0324338		1.631	1.93438	-0.303377																	2.26	2.23327	0.0267347	0.000714744
19.281	2.962	2.57939	0.382606		1.751	1.68199	0.0690147		2.407	2.43886	-0.0318645		2.269	1.93438	0.334624																	2.492	2.23347	0.258532	0.0668388
19.308	2.768	2.57952	0.18848		1.419	1.68222	-0.263224		2.401	2.43917	-0.0381742		1.852	1.93437	-0.0823745																	1.903	2.23368	-0.330678	0.109348
19.335	2.647	2.57965	0.067354		1.751	1.68246	0.0685381		2.528	2.43948	0.088516		1.93	1.93437	-0.00437354																	2.131	2.23389	-0.102889	0.0105861
19.361	2.611	2.57977	0.0312328		1.994	1.68269	0.311309		2.564	2.43978	0.124218		1.918	1.93437	-0.0163726																	2.309	2.23409	0.0749086	0.0056113
19.388	2.735	2.57989	0.155107		1.539	1.68293	-0.14393		2.713	2.44009	0.272908		2.093	1.93437	0.158628																	2.263	2.2343	0.0286982	0.000823584
19.415	2.687	2.58002	0.106981		2.027	1.68317	0.343832		2.545	2.4404	0.104598		2.159	1.93437	0.224629																	2.177	2.23451	-0.0575123	0.00330766
19.441	2.712	2.58014	0.13186		1.785	1.6834	0.101602		2.227	2.4407	-0.2137		1.662	1.93437	-0.27237																	2.286	2.23471	0.0512851	0.00263016
19.468	2.83	2.58027	0.249734		1.437	1.68364	-0.246636		2.77	2.44101	0.32899		1.599	1.93437	-0.335369																	1.929	2.23493	-0.305925	0.0935903
19.495	2.854	2.58039	0.273608		2.076	1.68387	0.392126		2.49	2.44132	0.0486797		2.002	1.93437	0.0676316																	2.451	2.23514	0.215864	0.0465974
19.521	2.361	2.58051	-0.219513		1.506	1.6841	-0.178104		2.407	2.44162	-0.0346187		1.93	1.93437	-0.00436763																	2.011	2.23534	-0.224338	0.0503277
19.548	2.689	2.58064	0.108361		1.617	1.68434	-0.0673421		2.427	2.44193	-0.0149287		1.695	1.93437	-0.239367																	2.322	2.23555	0.0864512	0.00747381
19.575	2.753	2.58076	0.172235		1.63	1.68458	-0.0545804		2.535	2.44224	0.0927613		1.763	1.93437	-0.171366																	2.086	2.23576	-0.149759	0.0224278
19.601	2.255	2.58089	-0.325886		1.653	1.68481	-0.03181		2.608	2.44254	0.165463		2.096	1.93437	0.161634																	2.044	2.23596	-0.191962	0.0368494
19.628	2.556	2.58101	-0.0250116		1.494	1.68505	-0.191048		2.958	2.44285	0.515153		1.821	1.93436	-0.113365																	2.171	2.23617	-0.0651723	0.00424743
19.655	2.501	2.58114	-0.0801375		1.93	1.68529	0.244713		2.781	2.44316	0.337843		1.723	1.93436	-0.211364																	2.207	2.23638	-0.0293827	0.000863344
19.681	2.996	2.58126	0.414741		1.45	1.68552	-0.235516		2.573	2.44346	0.129544		2.003	1.93436	0.0686364																	2.042	2.23659	-0.194585	0.0378635
19.708	2.473	2.58138	-0.108385		1.411	1.68575	-0.274755		2.45	2.44377	0.00623418		2.12	1.93436	0.185637																	2.037	2.2368	-0.199796	0.0399183
19.735	2.649	2.58151	0.0674896		1.872	1.68599	0.186007		2.459	2.44408	0.0149241		1.943	1.93436	0.00863759																	2.022	2.23701	-0.215006	0.0462277
19.761	2.576	2.58163	-0.00563154		1.4	1.68622	-0.286223		2.837	2.44437	0.392626		1.82	1.93436	-0.114362																	2.169	2.23721	-0.0682088	0.00465244
19.788	2.536	2.58176	-0.0457574		1.502	1.68646	-0.184461		2.758	2.44468	0.313315		2.13	1.93436	0.195639																	2.475	2.23742	0.237581	0.0564446
19.815	2.488	2.58188	-0.0938832		1.86	1.6867	0.1733		2.826	2.44499	0.381005		2.067	1.93436	0.132639																	2.266	2.23763	0.0283703	0.000804875
19.841	2.417	2.582	-0.165004		1.354	1.68693	-0.332929		2.574	2.44529	0.128707		1.778	1.93436	-0.15636																	2.441	2.23783	0.203168	0.0412771
19.868	2.556	2.58213	-0.0261303		1.765	1.68717	0.0778324		2.691	2.4456	0.245397		1.811	1.93436	-0.12336																	2.083	2.23804	-0.155043	0.0240382
19.895	2.548	2.58226	-0.0342561		1.845	1.68741	0.157594		2.727	2.44591	0.281086		2.068	1.93436	0.133641																	2.106	2.23825	-0.132253	0.0174909
19.921	2.738	2.58238	0.155623		1.571	1.68764	-0.116636		2.439	2.44621	-0.0072123		1.973	1.93436	0.0386411																	2.286	2.23846	0.0475442	0.00226045
19.948	2.527	2.5825	-0.0555031		1.649	1.68787	-0.038874		2.355	2.44652	-0.0915225		1.963	1.93436	0.0286415																	2.332	2.23867	0.0933338	0.00871119
19.975	2.423	2.58263	-0.159629		1.939	1.68811	0.250888		2.492	2.44683	0.0451673		2.086	1.93436	0.151642																	2.296	2.23888	0.0571234	0.00326308
20.001	2.456	2.58275	-0.12675		1.644	1.68834	-0.0443421		2.456	2.44713	0.00886864		1.968	1.93436	0.0336423																	2.572	2.23908	0.332921	0.110836
20.028	2.339	2.58288	-0.243876		1.948	1.68858	0.259419		2.831	2.44744	0.383558		2.012	1.93436	0.0776427																	2.245	2.23929	0.0057103	3.26075e-05
20.055	2.556	2.583	-0.0270018		2.109	1.68882	0.420181		2.661	2.44775	0.213248		2.336	1.93436	0.401643																	2.148	2.2395	-0.0915001	0.00837227
20.081	2.641	2.58312	0.057877		1.4	1.68905	-0.289049		2.636	2.44805	0.187949		2.11	1.93436	0.175643																	2.538	2.2397	0.298297	0.0889812
20.108	2.791	2.58325	0.207751		1.612	1.68929	-0.0772871		2.596	2.44836	0.147639		2.15	1.93436	0.215644																	1.671	2.23991	-0.568913	0.323662
20.135	2.618	2.58337	0.0346253		1.927	1.68953	0.237474		2.522	2.44867	0.073329		1.813	1.93436	-0.121356																	1.984	2.24012	-0.256124	0.0655993
20.161	2.915	2.5835	0.331504		1.667	1.68976	-0.0227552		2.247	2.44897	-0.20197		1.981	1.93436	0.0466445																	2.156	2.24033	-0.0843262	0.00711091
20.188	2.591	2.58362	0.00737826		1.789	1.68999	0.0990063		2.565	2.44928	0.11572		2.141	1.93436	0.206645																	2.271	2.24054	0.0304633	0.000928015
20.215	2.74	2.58375	0.156252		1.6	1.69023	-0.0902322		2.253	2.44959	-0.19659		1.631	1.93435	-0.303355																	2.473	2.24075	0.232253	0.0539414
20.241	2.68	2.58387	0.0961312		1.736	1.69046	0.0455382		2.447	2.44989	-0.00288901		1.861	1.93435	-0.0733546																	1.871	2.24095	-0.36995	0.136863
20.268	2.678	2.58399	0.0940054		1.73	1.6907	0.0392997		2.77	2.4502	0.319801		2.053	1.93435	0.118646																	2.504	2.24116	0.26284	0.0690848
20.295	2.421	2.58412	-0.16312		1.855	1.69094	0.164061		2.213	2.45051	-0.23751		2.197	1.93435	0.262646																	2.182	2.24137	-0.0593706	0.00352487
20.321	2.342	2.58424	-0.242242		1.481	1.69117	-0.210168		2.551	2.45081	0.100192		2.068	1.93435	0.133646																	2.104	2.24157	-0.137573	0.0189264
20.348	2.907	2.58437	0.322633		1.514	1.69141	-0.177407		2.586	2.45112	0.134881		1.758	1.93435	-0.176354																	1.841	2.24178	-0.400784	0.160628
20.375	2.573	2.58449	-0.0114933		1.624	1.69165	-0.0676454		2.392	2.45143	-0.059429		2.059	1.93435	0.124647																	2.426	2.24199	0.184006	0.0338582
20.401	2.868	2.58461	0.283385		1.395	1.69188	-0.296875		2.35	2.45173	-0.101728		1.963	1.93435	0.028647																	1.907	2.2422	-0.335197	0.112357
20.428	2.329	2.58474	-0.25574		1.607	1.69211	-0.0851135		2.675	2.45204	0.222962		2.213	1.93435	0.278647																	2.122	2.24241	-0.120407	0.0144979
20.455	2.445	2.58487	-0.139866		1.671	1.69235	-0.021352		2.261	2.45235	-0.191348		2.258	1.93435	0.323647																	2.019	2.24262	-0.223618	0.0500048
20.481	2.305	2.58499	-0.279987		1.651	1.69258	-0.0415817		2.782	2.45265	0.329353		2.022	1.93435	0.0876476																	2.257	2.24282	0.0141798	0.000201068
20.508	2.772	2.58511	0.186887		2.026	1.69282	0.33318		2.849	2.45296	0.396042		2.219	1.93435	0.284648																	2.264	2.24303	0.0209694	0.000439716
20.535	2.771	2.58524	0.185761		1.67	1.69306	-0.0230587		2.267	2.45327	-0.186268		2.322	1.93435	0.387648																	1.935	2.24324	-0.308241	0.0950125
20.561	2.639	2.58536	0.0536397		1.798	1.69329	0.104712		2.539	2.45357	0.0854333		1.979	1.93435	0.0446482																	1.938	2.24344	-0.305444	0.0932958
20.588	2.719	2.58549	0.133514		1.859	1.69353	0.165473		2.342	2.45388	-0.111877		2.394	1.93435	0.459648																	2.298	2.24365	0.0543459	0.00295348
20.615	2.507	2.58561	-0.0786119		1.378	1.69377	-0.315765		2.337	2.45419	-0.117187		1.934	1.93435	-0.000351382																	2.092	2.24386	-0.151865	0.0230628
20.641	2.902	2.58573	0.316267		1.664	1.694	-0.0299951		2.321	2.45449	-0.133486		1.897	1.93435	-0.0373512																	1.969	2.24407	-0.275067	0.0756619
20.668	2.41	2.58586	-0.175859		1.337	1.69423	-0.357234		2.687	2.4548	0.232203		2.084	1.93435	0.149649																	2.092	2.24428	-0.152278	0.0231885
20.695	2.692	2.58598	0.106015		1.761	1.69447	0.0665279		2.709	2.45511	0.253893		2.261	1.93435	0.326649																	2.242	2.24449	-0.00248799	6.19008e-06
20.721	2.76	2.58611	0.173894		1.745	1.6947	0.0502982		2.339	2.45541	-0.116406		1.695	1.93435	-0.239351																	2.257	2.24469	0.0123094	0.000151521
20.748	2.737	2.58623	0.150768		1.278	1.69494	-0.41694		2.527	2.45572	0.0712838		2.071	1.93435	0.136649																	2.042	2.2449	-0.202901	0.0411688
20.775	2.508	2.58636	-0.0783577		1.384	1.69518	-0.311179		2.47	2.45603	0.0139734		2.052	1.93435	0.11765																	2.322	2.24511	0.0768885	0.00591185
20.801	2.684	2.58648	0.0975211		1.714	1.69541	0.0185915		2.258	2.45633	-0.198325		2.169	1.93435	0.23465																	2.11	2.24531	-0.135314	0.0183099
20.828	2.562	2.5866	-0.0246047		1.332	1.69565	-0.363647		2.16	2.45664	-0.296636		2.191	1.93435	0.25665																	1.862	2.24552	-0.383525	0.147091
20.855	2.128	2.58673	-0.458731		1.433	1.69589	-0.262886		2.433	2.45695	-0.0239462		1.799	1.93435	-0.13535																	2.25	2.24573	0.00426505	1.81906e-05
20.881	2.853	2.58685	0.266148		1.842	1.69612	0.145885		2.895	2.45725	0.437755		2.114	1.93435	0.17965																	2.346	2.24594	0.100062	0.0100125
20.908	2.546	2.58698	-0.0409776		1.501	1.69635	-0.195354		2.631	2.45756	0.173445		1.6	1.93435	-0.33435																	2.099	2.24615	-0.147148	0.0216525
20.935	2.726	2.5871	0.138897		1.458	1.69659	-0.238592		2.38	2.45787	-0.0778659		2.213	1.93435	0.27865																	2.281	2.24636	0.0346416	0.00120004
20.961	2.736	2.58722	0.148775		1.937	1.69682	0.240178		2.816	2.45816	0.357835		1.951	1.93435	0.0166505																	2.467	2.24656	0.220439	0.0485933
20.988	2.126	2.58735	-0.46135		1.679	1.69706	-0.0180605		2.674	2.45848	0.215525		2.171	1.93435	0.236651																	2.005	2.24677	-0.241771	0.0584535
21.015	2.548	2.58748	-0.0394763		1.235	1.6973	-0.462299		2.414	2.45879	-0.0447855		2.227	1.93435	0.292651																	2.149	2.24698	-0.0979819	0.00960046
21.041	2.282	2.5876	-0.305597		1.658	1.69753	-0.0395287		2.467	2.45908	0.00791556		2.017	1.93435	0.0826508																	2.141	2.24718	-0.106185	0.0112752
21.068	2.577	2.58772	-0.0107233		1.903	1.69777	0.205233		2.674	2.45939	0.214605		2.065	1.93435	0.130651																	2.528	2.24739	0.280605	0.0787392
21.095	2.673	2.58785	0.0851508		1.593	1.69801	-0.105006		2.351	2.45971	-0.108705		1.945	1.93435	0.010651																	2.453	2.24761	0.205395	0.0421869
21.121	2.78	2.58797	0.19203		1.55	1.69824	-0.148235		2.62	2.46	0.159996		2.45	1.93435	0.515651																	1.824	2.24781	-0.423808	0.179613
21.148	2.949	2.5881	0.360904		1.688	1.69847	-0.010474		2.503	2.46031	0.0426854		1.838	1.93435	-0.0963488																	2.142	2.24802	-0.106018	0.0112399
21.175	2.64	2.58822	0.0517779		1.78	1.69871	0.0812875		2.287	2.46062	-0.173625		2.09	1.93435	0.155651																	2.026	2.24823	-0.222229	0.0493857
21.201	2.599	2.58834	0.0106568		1.784	1.69894	0.0850578		2.514	2.46092	0.0530761		2.157	1.93435	0.222651																	2.083	2.24843	-0.165432	0.0273676
21.228	2.771	2.58847	0.182531		1.569	1.69918	-0.130181		2.732	2.46123	0.270766		2.237	1.93435	0.302651																	2.161	2.24864	-0.0876419	0.00768111
21.255	2.742	2.58859	0.153405		1.36	1.69942	-0.339419		2.483	2.46154	0.0214553		1.671	1.93435	-0.263348																	2.197	2.24885	-0.0518524	0.00268867
21.281	2.851	2.58872	0.262284		1.648	1.69965	-0.051649		2.393	2.46184	-0.0688436		2.631	1.93435	0.696652																	2.135	2.24905	-0.114055	0.0130085
21.308	2.396	2.58884	-0.192842		1.885	1.69989	0.185112		2.585	2.46215	0.122846		1.899	1.93435	-0.0353483																	2.267	2.24927	0.0177346	0.000314515
21.335	2.485	2.58897	-0.103968		1.862	1.70013	0.161874		2.254	2.46246	-0.208464		2.227	1.93435	0.292652																	2.038	2.24948	-0.211476	0.044722
21.361	2.535	2.58909	-0.054089		1.918	1.70036	0.217644		2.542	2.46276	0.0792366		1.957	1.93435	0.0226518																	2.03	2.24968	-0.219678	0.0482586
21.388	2.873	2.58921	0.283785		1.629	1.70059	-0.0715943		2.402	2.46307	-0.0610738		2.022	1.93435	0.0876519																	2.27	2.24989	0.0201111	0.000404456
21.415	2.336	2.58934	-0.253341		1.828	1.70083	0.127167		2.368	2.46338	-0.0953842		2.171	1.93435	0.236652																	1.917	2.2501	-0.333099	0.110955
21.441	2.572	2.58946	-0.0174619		1.506	1.70106	-0.195063		2.495	2.46368	0.0313169		1.884	1.93435	-0.050348																	2.275	2.2503	0.024698	0.000609993
21.468	2.636	2.58959	0.0464123		1.594	1.7013	-0.107301		2.58	2.46399	0.116006		2.318	1.93435	0.383652																	2.053	2.25051	-0.197512	0.0390111
21.495	2.566	2.58971	-0.0237135		1.815	1.70154	0.11346		2.632	2.4643	0.167696		2.059	1.93435	0.124652																	2.21	2.25072	-0.0407228	0.00165835
21.521	2.634	2.58983	0.0441653		1.935	1.70177	0.233231		2.652	2.4646	0.187397		2	1.93435	0.0656522																	1.997	2.25093	-0.253925	0.0644781
21.548	2.858	2.58996	0.268039		1.646	1.70201	-0.0560079		2.598	2.46491	0.133087		1.821	1.93435	-0.113348																	2.403	2.25114	0.151864	0.0230627
21.575	2.498	2.59009	-0.0920864		1.27	1.70225	-0.432246		2.366	2.46522	-0.0992238		2.117	1.93435	0.182652																	2.28	2.25135	0.0286537	0.000821035
21.601	2.481	2.59021	-0.109208		2.111	1.70248	0.408524		2.534	2.46552	0.0684773		2.072	1.93435	0.137652																	1.921	2.25155	-0.330549	0.109263
21.628	2.391	2.59033	-0.199333		1.628	1.70271	-0.0747146		2.863	2.46583	0.397167		1.92	1.93435	-0.0143476																	2.121	2.25176	-0.130759	0.017098
21.655	2.395	2.59046	-0.195459		1.579	1.70295	-0.123953		2.409	2.46614	-0.0571436		1.923	1.93435	-0.0113476																	2.326	2.25197	0.0740302	0.00548047
21.681	2.739	2.59058	0.14842		1.742	1.70318	0.0388171		2.347	2.46644	-0.119443		2.106	1.93435	0.171652																	2.374	2.25217	0.121828	0.014842
21.708	2.821	2.59071	0.230294		1.644	1.70342	-0.0594214		2.86	2.46675	0.393247		2.091	1.93435	0.156652																	2.066	2.25238	-0.186383	0.0347386
21.735	2.55	2.59083	-0.0408322		2.103	1.70366	0.39934		2.542	2.46706	0.0749366		2.044	1.93435	0.109653																	2.091	2.25259	-0.161593	0.0261124
21.761	2.606	2.59095	0.0150467		1.761	1.70389	0.0571103		2.522	2.46736	0.0546377		2.311	1.93435	0.376653																	2.385	2.2528	0.132204	0.0174779
21.788	2.54	2.59108	-0.0510792		1.671	1.70413	-0.0331282		2.422	2.46767	-0.0456727		1.702	1.93435	-0.232347																	2.316	2.25301	0.0629937	0.0039682
21.815	2.573	2.59121	-0.018205		1.88	1.70437	0.175633		2.525	2.46798	0.0570168		2.051	1.93435	0.116653																	2.453	2.25322	0.199783	0.0399133
21.841	2.52	2.59133	-0.0713262		1.949	1.7046	0.244404		2.553	2.46828	0.0847179		2.081	1.93435	0.146653																	1.854	2.25342	-0.399419	0.159536
21.868	2.533	2.59145	-0.0584521		1.961	1.70484	0.256165		2.375	2.46859	-0.0935926		2.301	1.93435	0.366653																	1.85	2.25363	-0.40363	0.162917
21.895	2.501	2.59158	-0.0905779		1.682	1.70507	-0.0230736		2.602	2.4689	0.133097		1.967	1.93435	0.0326528																	2.467	2.25384	0.21316	0.0454371
21.921	2.145	2.5917	-0.446699		1.817	1.7053	0.111697		2.771	2.4692	0.301798		2.271	1.93435	0.336653																	1.924	2.25404	-0.330043	0.108928
21.948	2.512	2.59182	-0.0798249		1.423	1.70554	-0.282542		2.518	2.46951	0.0484876		2.17	1.93435	0.235653																	2.265	2.25425	0.0107467	0.000115492
21.975	2.427	2.59195	-0.164951		2.012	1.70578	0.30622		2.4	2.46982	-0.0698228		2.036	1.93435	0.101653																	2.171	2.25446	-0.0834637	0.00696619
22.001	2.893	2.59207	0.300928		1.701	1.70601	-0.00501008		2.275	2.47012	-0.195122		2.212	1.93435	0.277653																	2.107	2.25467	-0.147666	0.0218053
22.028	2.324	2.5922	-0.268198		1.657	1.70625	-0.0492486		1.953	2.47043	-0.517432		2.021	1.93435	0.0866529																	2.174	2.25488	-0.0808768	0.00654105
22.055	2.432	2.59232	-0.160324		1.678	1.70649	-0.0284872		2.215	2.47074	-0.255743		1.907	1.93435	-0.0273471																	1.905	2.25509	-0.350087	0.122561
22.081	2.906	2.59244	0.313555		1.903	1.70672	0.196283		2.276	2.47104	-0.195042		1.851	1.93435	-0.083347																	2.183	2.25529	-0.0722898	0.00522582
22.108	2.664	2.59257	0.0714293		2.149	1.70696	0.442045		2.505	2.47135	0.0336479		2.135	1.93435	0.200653																	1.511	2.2555	-0.7445	0.554281
22.135	2.561	2.5927	-0.0316965		2.035	1.70719	0.327806		2.715	2.47166	0.243337		1.734	1.93435	-0.200347																	2.337	2.25571	0.0812893	0.00660795
22.161	2.777	2.59282	0.184182		1.804	1.70742	0.0965763		2.642	2.47196	0.170039		2.342	1.93435	0.407653																	2.515	2.25591	0.259087	0.0671259
22.188	2.87	2.59294	0.277056		1.602	1.70766	-0.105662		2.372	2.47227	-0.100272		2.221	1.93435	0.286653																	2.08	2.25612	-0.176124	0.0310196
22.215	2.574	2.59307	-0.0190694		1.559	1.7079	-0.148901		2.55	2.47258	0.0774177		2.263	1.93435	0.328653																	1.985	2.25633	-0.271334	0.0736222
22.241	2.863	2.59319	0.269809		1.699	1.70813	-0.0091305		2.458	2.47288	-0.0148813		2.102	1.93435	0.167653																	2.04	2.25654	-0.216537	0.0468882
22.268	3.068	2.59332	0.474684		1.926	1.70837	0.217631		2.313	2.47319	-0.160192		1.917	1.93435	-0.0173469																	2.513	2.25675	0.256253	0.0656655
22.295	2.76	2.59344	0.166558		1.54	1.70861	-0.168608		2.364	2.4735	-0.109502		2.288	1.93435	0.353653																	1.958	2.25696	-0.298958	0.0893757
22.321	2.533	2.59356	-0.0605635		1.92	1.70884	0.211163		2.793	2.4738	0.319199		2.052	1.93435	0.117653																	2.268	2.25716	0.0108397	0.0001175
22.348	2.663	2.59369	0.0693107		1.626	1.70908	-0.0830759		2.623	2.47411	0.148888		2.195	1.93435	0.260653																	2.209	2.25737	-0.0483707	0.00233972
22.375	2.709	2.59382	0.115185		1.492	1.70931	-0.217314		2.704	2.47442	0.229578		1.9	1.93435	-0.0343468																	2.483	2.25758	0.225419	0.0508137
22.401	2.474	2.59394	-0.119936		1.798	1.70954	0.0884559		2.275	2.47472	-0.199721		1.776	1.93435	-0.158347																	2.179	2.25778	-0.0787838	0.00620688
22.428	2.818	2.59406	0.223938		1.688	1.70978	-0.0217827		2.446	2.47503	-0.0290314		1.956	1.93435	0.0216532																	2.522	2.25799	0.264006	0.0696991
22.455	2.601	2.59419	0.00681198		1.991	1.71002	0.280979		2.503	2.47534	0.0276581		2.365	1.93435	0.430653																	2.439	2.2582	0.180795	0.032687
22.481	2.76	2.59431	0.165691		1.775	1.71025	0.0647491		2.332	2.47564	-0.143641		2.19	1.93435	0.255653																	2.691	2.25841	0.432593	0.187136
22.508	2.795	2.59444	0.200565		2.097	1.71049	0.386511		2.479	2.47595	0.00304871		2.195	1.93435	0.260653																	2.473	2.25862	0.214382	0.0459598
22.535	2.578	2.59456	-0.0165609		1.687	1.71073	-0.023728		2.432	2.47626	-0.0442617		2.039	1.93435	0.104653																	2.699	2.25883	0.440172	0.193751
22.562	2.594	2.59469	-0.000686741		2.135	1.71097	0.424033		2.548	2.47657	0.0714278		2.117	1.93435	0.182653																	2.503	2.25904	0.243961	0.0595172
22.588	2.508	2.59481	-0.0868079		2.09	1.7112	0.378804		2.432	2.47687	-0.0448711		1.634	1.93435	-0.300347																	2.477	2.25924	0.217759	0.0474189
22.615	2.706	2.59493	0.111066		1.827	1.71143	0.115565		2.646	2.47718	0.168818		1.787	1.93435	-0.147347																	2.445	2.25945	0.185548	0.0344282
22.642	2.567	2.59506	-0.0280596		2.035	1.71167	0.323327		2.357	2.47749	-0.120492		2.124	1.93435	0.189653																	2.496	2.25966	0.236338	0.0558557
22.668	2.887	2.59518	0.291819		1.838	1.7119	0.126097		2.071	2.47779	-0.406791		1.84	1.93435	-0.0943466																	2.593	2.25986	0.333135	0.110979
22.695	2.834	2.59531	0.238693		1.863	1.71214	0.150858		2.42	2.4781	-0.0581015		2.199	1.93435	0.264653																	2.467	2.26008	0.206925	0.0428179
22.722	2.616	2.59543	0.0205675		1.82	1.71238	0.10762		2.305	2.47841	-0.173412		1.64	1.93435	-0.294347																	2.799	2.26029	0.538715	0.290213
22.748	2.663	2.59555	0.0674463		1.861	1.71261	0.14839		2.386	2.47871	-0.0927109		2.257	1.93435	0.322653																	2.627	2.26049	0.366512	0.134331
22.775	2.303	2.59568	-0.29268		2.163	1.71285	0.450152		2.592	2.47902	0.112979		2.218	1.93435	0.283653																	2.407	2.2607	0.146301	0.0214041
22.802	2.575	2.59581	-0.0208054		1.659	1.71309	-0.054087		2.434	2.47933	-0.0453318		1.954	1.93435	0.0196534																	2.453	2.26091	0.192091	0.036899
22.828	2.36	2.59593	-0.235927		1.855	1.71332	0.141683		2.533	2.47963	0.0533693		1.99	1.93435	0.0556534																	2.524	2.26111	0.262888	0.0691103
22.855	2.491	2.59605	-0.105052		1.649	1.71356	-0.0645553		2.229	2.47994	-0.250941		1.812	1.93435	-0.122347																	2.434	2.26132	0.172678	0.0298177
22.882	2.751	2.59618	0.154822		2.207	1.71379	0.493206		2.442	2.48025	-0.0382516		1.951	1.93435	0.0166534																	2.244	2.26153	-0.0175324	0.000307387
22.908	2.954	2.5963	0.357701		2.081	1.71402	0.366976		2.319	2.48055	-0.161551		1.941	1.93435	0.00665346																	2.444	2.26174	0.182265	0.0332205
22.935	2.815	2.59643	0.218575		1.988	1.71426	0.273738		2.069	2.48086	-0.411861		2.112	1.93435	0.177653																	2.33	2.26195	0.0680545	0.00463141
22.962	2.449	2.59655	-0.147551		1.39	1.7145	-0.324501		2.455	2.48117	-0.0261715		2.058	1.93435	0.123653																	2.179	2.26216	-0.0831559	0.00691491
22.988	2.651	2.59667	0.0543277		1.596	1.71473	-0.11873		2.029	2.48147	-0.45247		1.797	1.93435	-0.137347																	2.019	2.26236	-0.243359	0.0592234
23.015	2.642	2.5968	0.0452019		1.759	1.71497	0.0440311		2.489	2.48178	0.00721908		2.153	1.93435	0.218653																	2.359	2.26257	0.096431	0.00929894
23.042	2.827	2.59692	0.230076		1.758	1.71521	0.0427925		2.353	2.48209	-0.129091		2.044	1.93435	0.109653																	2.265	2.26278	0.00222059	4.931e-06
23.068	2.716	2.59705	0.118955		1.881	1.71544	0.165563		2.603	2.48239	0.12061		2.303	1.93435	0.368654																	2.849	2.26298	0.586018	0.343417
23.095	2.466	2.59717	-0.131171		1.522	1.71568	-0.193676		2.505	2.4827	0.0222992		1.773	1.93435	-0.161346																	2.329	2.26319	0.0658075	0.00433063
23.122	2.603	2.5973	0.00570315		1.81	1.71591	0.0940857		1.982	2.48301	-0.501011		2.309	1.93435	0.374654																	2.114	2.2634	-0.149403	0.0223212
23.148	2.337	2.59742	-0.260418		1.508	1.71614	-0.208144		2.137	2.48331	-0.34631		2.095	1.93435	0.160654																	2.273	2.26361	0.00939447	8.82561e-05
23.175	2.454	2.59754	-0.143544		2.326	1.71638	0.609617		2.271	2.48362	-0.212621		2.045	1.93435	0.110654																	2.027	2.26382	-0.236816	0.0560818
23.202	2.586	2.59767	-0.0116697		1.835	1.71662	0.118379		2.252	2.48393	-0.231931		2.119	1.93435	0.184654																	2.443	2.26403	0.178974	0.0320316
23.228	2.531	2.59779	-0.0667909		1.548	1.71685	-0.168851		2.473	2.48423	-0.0112301		1.9	1.93435	-0.0343465																	2.071	2.26423	-0.193229	0.0373375
23.255	2.628	2.59792	0.0300832		1.291	1.71709	-0.426089		2.159	2.48454	-0.325541		2.15	1.93435	0.215654																	2.392	2.26444	0.127561	0.0162717
23.282	2.37	2.59804	-0.228043		1.536	1.71733	-0.181328		2.413	2.48485	-0.071851		2.014	1.93435	0.0796536																	2.261	2.26465	-0.00364986	1.33215e-05
23.308	2.752	2.59816	0.153836		1.816	1.71756	0.0984423		2.392	2.48515	-0.0931499		2.403	1.93435	0.468654																	2.371	2.26485	0.106148	0.0112673
23.335	2.61	2.59829	0.0117104		1.535	1.7178	-0.182796		2.313	2.48546	-0.17246		1.846	1.93435	-0.0883464																	2.576	2.26506	0.310937	0.0966819
23.362	2.319	2.59842	-0.279415		1.643	1.71803	-0.0750348		2.467	2.48577	-0.0187709		1.95	1.93435	0.0156536																	2.527	2.26527	0.261727	0.0685008
23.388	2.663	2.59854	0.0644633		2.144	1.71826	0.425736		2.696	2.48607	0.20993		2.014	1.93435	0.0796536																	2.255	2.26548	-0.010476	0.000109746
23.415	2.438	2.59866	-0.160663		1.704	1.7185	-0.014503		2.457	2.48638	-0.0293803		2.112	1.93435	0.177654																	2.273	2.26569	0.0073136	5.34887e-05
23.442	2.28	2.59879	-0.318788		1.841	1.71874	0.122258		2.253	2.48669	-0.233691		1.949	1.93435	0.0146536																	2.43	2.2659	0.164103	0.0269299
23.468	2.958	2.59891	0.35909		1.611	1.71897	-0.107971		2.512	2.48699	0.0250103		1.97	1.93435	0.0356536																	2.416	2.2661	0.149901	0.0224702
23.495	2.508	2.59904	-0.0910354		1.358	1.71921	-0.36121		2.468	2.4873	-0.0193001		2.209	1.93435	0.274654																	2.225	2.26631	-0.0413099	0.00170651
23.522	2.746	2.59916	0.146839		1.503	1.71945	-0.216448		2.149	2.48761	-0.338611		2.218	1.93435	0.283654																	2.519	2.26652	0.25248	0.063746
23.548	2.358	2.59928	-0.241282		1.284	1.71968	-0.435678		2.079	2.48791	-0.40891		1.958	1.93435	0.0236536																	2.207	2.26672	-0.0597229	0.00356683
23.575	2.31	2.59941	-0.289408		1.889	1.71992	0.169083		2.612	2.48822	0.12378		1.798	1.93435	-0.136346																	2.522	2.26693	0.255067	0.065059
23.602	2.29	2.59953	-0.309534		1.687	1.72016	-0.0331552		2.316	2.48853	-0.17253		1.93	1.93435	-0.00434639																	2.541	2.26714	0.273856	0.0749972
23.628	2.235	2.59966	-0.364655		1.381	1.72038	-0.339385		2.342	2.48883	-0.146829		1.882	1.93435	-0.0523464																	2.115	2.26735	-0.152346	0.0232094
23.655	2.659	2.59978	0.0592189		2.016	1.72062	0.295376		2.596	2.48914	0.10686		2.037	1.93435	0.102654																	2.267	2.26756	-0.000556852	3.10084e-07
23.682	2.197	2.59991	-0.402907		1.705	1.72086	-0.0158621		2.311	2.48945	-0.17845		1.845	1.93435	-0.0893464																	2.201	2.26777	-0.0667673	0.00445787
23.708	2.076	2.60003	-0.524028		1.747	1.72109	0.0259082		2.257	2.48975	-0.232749		1.62	1.93435	-0.314346																	2.501	2.26797	0.23303	0.054303
23.735	2.803	2.60015	0.202846		2.168	1.72133	0.44667		2.166	2.49006	-0.32406		1.893	1.93435	-0.0413464																	2.093	2.26818	-0.17518	0.0306881
23.762	2.059	2.60028	-0.54128		2.043	1.72157	0.321431		2.099	2.49037	-0.39137		1.887	1.93435	-0.0473464																	2.409	2.26839	0.140609	0.019771
23.788	2.711	2.6004	0.110599		1.758	1.7218	0.0362014		2.56	2.49067	0.0693308		2.218	1.93435	0.283654																	2.548	2.26859	0.279407	0.0780681
23.815	2.381	2.60053	-0.219527		1.79	1.72204	0.0679629		2.116	2.49098	-0.37498		1.737	1.93435	-0.197346																	2.355	2.2688	0.0861962	0.00742978
23.842	2.714	2.60065	0.113347		1.709	1.72228	-0.0132757		2.217	2.49129	-0.27429		1.971	1.93435	0.0366536																	2.441	2.26901	0.171986	0.0295791
23.868	2.564	2.60077	-0.0367739		1.724	1.72251	0.00149458		2.584	2.49159	0.0924109		2.355	1.93435	0.420654																	2.314	2.26922	0.0447831	0.00200553
23.895	2.759	2.6009	0.1581		1.919	1.72274	0.196256		2.163	2.4919	-0.3289		1.85	1.93435	-0.0843464																	2.375	2.26943	0.105573	0.0111456
23.922	2.451	2.60103	-0.150026		1.457	1.72298	-0.265983		2.406	2.49221	-0.08621		1.881	1.93435	-0.0533464																	2.137	2.26964	-0.132638	0.0175928
23.948	2.468	2.60115	-0.133147		1.84	1.72321	0.116788		2.162	2.49251	-0.330509		1.935	1.93435	0.000653645																	2.329	2.26984	0.0591596	0.00349986
23.975	2.731	2.60127	0.129727		1.903	1.72345	0.179549		2.284	2.49282	-0.208819		2.058	1.93435	0.123654																	2.648	2.27005	0.377949	0.142846
24.002	2.323	2.6014	-0.278398		1.617	1.72369	-0.106689		2.129	2.49313	-0.36413		1.848	1.93435	-0.0863464																	2.41	2.27026	0.139739	0.0195269
24.028	2.493	2.60152	-0.10852		1.427	1.72392	-0.296919		2.102	2.49343	-0.391429		2.461	1.93435	0.526654																	2.391	2.27046	0.120536	0.014529
24.055	2.598	2.60165	-0.00364549		1.766	1.72416	0.0418424		2.052	2.49374	-0.441739		1.977	1.93435	0.0426537																	2.426	2.27067	0.155326	0.0241261
24.082	2.54	2.60177	-0.0617713		1.667	1.7244	-0.0573962		2.389	2.49405	-0.10505		1.843	1.93435	-0.0913463																	2.578	2.27088	0.307115	0.0943198
24.108	2.26	2.60189	-0.341893		1.929	1.72463	0.204374		2.459	2.49435	-0.0353487		1.716	1.93435	-0.218346																	2.669	2.27109	0.397913	0.158334
24.135	2.839	2.60202	0.236982		1.726	1.72486	0.00113556		2.146	2.49466	-0.348659		2.16	1.93435	0.225654																	2.451	2.2713	0.179702	0.0322929
24.162	2.524	2.60214	-0.0781442		1.799	1.7251	0.073897		2.097	2.49497	-0.39797		1.872	1.93435	-0.0623463																	2.337	2.27151	0.0654918	0.00428918
24.188	2.499	2.60227	-0.103265		1.886	1.72533	0.160667		1.993	2.49527	-0.502269		1.879	1.93435	-0.0553463																	2.581	2.27171	0.309289	0.0956598
24.215	2.579	2.60239	-0.0233912		1.691	1.72557	-0.0345713		2.413	2.49558	-0.082579		1.629	1.93435	-0.305346																	2.332	2.27192	0.0600788	0.00360946
24.242	2.488	2.60252	-0.114517		1.621	1.72581	-0.10481		2.232	2.49589	-0.263889		1.993	1.93435	0.0586537																	2.193	2.27213	-0.0791317	0.00626182
24.268	2.561	2.60264	-0.0416383		1.605	1.72604	-0.12104		2.385	2.49619	-0.111188		1.716	1.93435	-0.218346																	2.197	2.27233	-0.0753343	0.00567526
24.295	2.557	2.60276	-0.0457641		1.64	1.72628	-0.0862781		2.388	2.4965	-0.108499		1.778	1.93435	-0.156346																	2.452	2.27254	0.179455	0.0322042
24.322	2.67	2.60289	0.0671101		1.647	1.72652	-0.0795166		2.166	2.49681	-0.330809		2.242	1.93435	0.307654																	2.389	2.27276	0.116245	0.0135129
24.348	2.389	2.60301	-0.214011		1.642	1.72675	-0.0847464		2.525	2.49711	0.0278917		1.704	1.93435	-0.230346																	2.008	2.27296	-0.264958	0.0702026
24.375	2.243	2.60314	-0.360137		1.713	1.72698	-0.0139849		2.507	2.49742	0.00958122		1.912	1.93435	-0.0223463																	2.263	2.27317	-0.0101682	0.000103392
24.402	2.679	2.60326	0.0757372		1.593	1.72722	-0.134223		2.594	2.49773	0.0962708		1.967	1.93435	0.0326537																	2.404	2.27338	0.130621	0.0170619
24.428	2.308	2.60338	-0.295384		1.609	1.72745	-0.118453		2.447	2.49803	-0.0510282		2.199	1.93435	0.264654																	2.304	2.27358	0.0304187	0.0009253
24.455	2.53	2.60351	-0.0735099		1.689	1.72769	-0.0386917		2.244	2.49834	-0.254339		2.008	1.93435	0.0736537																	2.197	2.27379	-0.0767917	0.00589696
24.482	2.604	2.60364	0.000364305		1.543	1.72793	-0.18493		2.191	2.49865	-0.307649		2.016	1.93435	0.0816537																	2.455	2.274	0.180998	0.0327602
24.508	2.615	2.60376	0.0112431		1.9	1.72816	0.17184		2.374	2.49895	-0.124948		1.744	1.93435	-0.190346																	2.322	2.2742	0.0477953	0.00228439
24.535	2.519	2.60388	-0.0848827		1.744	1.7284	0.0156014		2.259	2.49926	-0.240259		1.889	1.93435	-0.0453463																	2.492	2.27442	0.217585	0.0473432
24.562	2.661	2.60401	0.0569914		1.322	1.72864	-0.406637		2.138	2.49957	-0.361569		2.211	1.93435	0.276654																	2.218	2.27463	-0.0566256	0.00320646
24.588	2.282	2.60413	-0.32213		1.459	1.72887	-0.269867		2.444	2.49987	-0.055868		2.211	1.93435	0.276654																	2.413	2.27483	0.138172	0.0190914
24.615	2.4	2.60426	-0.204256		1.523	1.72911	-0.206105		2.521	2.50018	0.0208216		1.856	1.93435	-0.0783463																	2.283	2.27504	0.00796135	6.33832e-05
24.642	2.632	2.60438	0.0276186		1.278	1.72934	-0.451344		2.166	2.50049	-0.334489		2.181	1.93435	0.246654																	2.413	2.27525	0.137751	0.0189753
24.668	2.646	2.6045	0.0414974		1.735	1.72957	0.00542635		2.644	2.50079	0.143212		1.704	1.93435	-0.230346																	2.577	2.27545	0.301548	0.0909314
24.695	2.544	2.60463	-0.0606285		1.58	1.72981	-0.149812		2.677	2.5011	0.175902		2.029	1.93435	0.0946537																	1.989	2.27566	-0.286662	0.0821752
24.722	2.961	2.60475	0.356246		1.927	1.73005	0.196949		2.454	2.50141	-0.0474087		1.709	1.93435	-0.225346																	2.217	2.27587	-0.0588726	0.00346598
24.748	2.613	2.60488	0.0081245		1.586	1.73028	-0.14428		2.398	2.50171	-0.103708		1.851	1.93435	-0.0833463																	2.297	2.27608	0.0209248	0.000437848
24.775	2.771	2.605	0.165999		1.404	1.73052	-0.326519		2.451	2.50202	-0.0510182		1.719	1.93435	-0.215346																	2.182	2.27629	-0.0942856	0.00888978
24.802	2.735	2.60513	0.129873		1.9	1.73076	0.169242		2.263	2.50233	-0.239329		2.091	1.93435	0.156654																	2.35	2.2765	0.073504	0.00540283
24.828	2.54	2.60525	-0.0652484		1.87	1.73099	0.139013		2.529	2.50263	0.0263724		2.084	1.93435	0.149654																	2.562	2.2767	0.285301	0.0813968
24.855	2.581	2.60537	-0.0243742		1.433	1.73123	-0.298226		2.038	2.50294	-0.464938		2.083	1.93435	0.148654																	2.445	2.27691	0.168091	0.0282546
24.882	2.764	2.6055	0.1585		1.555	1.73146	-0.176464		2.251	2.50325	-0.252249		1.577	1.93435	-0.357346																	2.139	2.27712	-0.13812	0.019077
24.908	2.863	2.60562	0.257379		1.329	1.73169	-0.402694		2.276	2.50355	-0.227547		1.975	1.93435	0.0406537																	2.364	2.27732	0.0866778	0.00751305
24.935	2.435	2.60575	-0.170747		1.558	1.73193	-0.173933		2.197	2.50386	-0.306858		2.095	1.93435	0.160654																	2.44	2.27753	0.162467	0.0263957
24.962	2.489	2.60587	-0.116873		1.626	1.73217	-0.106171		2.122	2.50417	-0.382168		1.688	1.93435	-0.246346																	2.487	2.27774	0.209257	0.0437885
24.988	2.39	2.60599	-0.215994		1.742	1.7324	0.00959906		2.832	2.50447	0.327533		1.961	1.93435	0.0266537																	2.36	2.27795	0.0820544	0.00673292

## Sheet: Supp Figure 11b
Elution Volume (ml)	normalized Abs280nm prediction- 1.17 mg/ml	normalized Abs280nm prediction- 0.117 mg/ml
0	0	0
0.027	-2.16821e-06	0
0.053	-4.25612e-06	0
0.08	-6.42433e-06	0
0.107	-8.59254e-06	0
0.133	-1.06805e-05	0
0.16	-1.28487e-05	0
0.187	-1.50169e-05	0
0.213	-1.71048e-05	0
0.24	-1.9273e-05	0
0.267	-2.14412e-05	0
0.293	-2.35291e-05	0
0.32	-2.56973e-05	0
0.347	-2.78655e-05	0
0.373	-2.99534e-05	0
0.4	-3.21217e-05	0
0.427	-3.42899e-05	0
0.453	-3.63778e-05	0
0.48	-3.8546e-05	0
0.507	-4.07142e-05	0
0.533	-4.28021e-05	0
0.56	-4.49703e-05	0
0.587	-4.71385e-05	0
0.613	-4.92264e-05	0
0.64	-5.13947e-05	0
0.667	-5.35629e-05	0
0.693	-5.56508e-05	0
0.72	-5.7819e-05	0
0.747	-5.99872e-05	0
0.773	-6.20751e-05	0
0.8	-6.42433e-05	0
0.827	-6.64115e-05	0
0.853	-6.84994e-05	0
0.88	-7.06676e-05	0
0.907	-7.28359e-05	0
0.933	-7.49238e-05	0
0.96	-7.7092e-05	0
0.987	-7.92602e-05	0
1.013	-8.13481e-05	0
1.04	-8.35163e-05	0
1.067	-8.56845e-05	0
1.093	-8.77724e-05	0
1.12	-8.99406e-05	0
1.147	-9.21089e-05	0
1.173	-9.41968e-05	0
1.2	-9.6365e-05	0
1.227	-9.85332e-05	0
1.253	-0.000100621	0
1.28	-0.000102789	0
1.307	-0.000104958	0
1.333	-0.000107045	0
1.36	-0.000109214	0
1.387	-0.000111382	0
1.413	-0.00011347	0
1.44	-0.000115638	0
1.467	-0.000117806	0
1.493	-0.000119894	0
1.52	-0.000122062	0
1.547	-0.000124231	0
1.573	-0.000126318	0
1.6	-0.000128487	0
1.627	-0.000130655	0
1.653	-0.000132743	0
1.68	-0.000134911	0
1.707	-0.000137079	0
1.733	-0.000139167	0
1.76	-0.000141335	0
1.787	-0.000143504	0
1.813	-0.000145591	0
1.84	-0.00014776	0
1.867	-0.000149928	0
1.893	-0.000152016	0
1.92	-0.000154184	0
1.947	-0.000156352	0
1.973	-0.00015844	0
2	-0.000160608	0
2.027	-0.000162777	0
2.053	-0.000164864	0
2.08	-0.000167033	0
2.107	-0.000169201	0
2.133	-0.000171289	0
2.16	-0.000173457	0
2.187	-0.000175625	0
2.213	-0.000177713	0
2.24	-0.000179881	0
2.267	-0.00018205	0
2.293	-0.000184137	0
2.32	-0.000186306	0
2.347	-0.000188474	0
2.373	-0.000190562	0
2.4	-0.00019273	0
2.427	-0.000194898	0
2.453	-0.000196986	0
2.48	-0.000199154	0
2.507	-0.000201322	0
2.534	-0.000203491	0
2.56	-0.000205579	0
2.587	-0.000207747	0
2.614	-0.000209915	0
2.64	-0.000212003	0
2.667	-0.000214171	0
2.694	-0.000216339	0
2.72	-0.000218427	0
2.747	-0.000220595	0
2.774	-0.000222764	0
2.8	-0.000224852	0
2.827	-0.00022702	0
2.854	-0.000229188	0
2.88	-0.000231276	0
2.907	-0.000233444	0
2.934	-0.000235612	0
2.96	-0.0002377	0
2.987	-0.000239868	0
3.014	-0.000242037	0
3.04	-0.000244125	0
3.067	-0.000246293	0
3.094	-0.000248461	0
3.12	-0.000250549	0
3.147	-0.000252717	0
3.174	-0.000254885	0
3.2	-0.000256973	0
3.227	-0.000259141	0
3.254	-0.00026131	0
3.28	-0.000263398	0
3.307	-0.000265566	0
3.334	-0.000267734	0
3.36	-0.000269822	0
3.387	-0.00027199	0
3.414	-0.000274158	0
3.44	-0.000276246	0
3.467	-0.000278414	0
3.494	-0.000280583	0
3.52	-0.000282671	0
3.547	-0.000284839	0
3.574	-0.000287007	0
3.6	-0.000289095	0
3.627	-0.000291263	0
3.654	-0.000293431	0
3.68	-0.000295519	0
3.707	-0.000297687	0
3.734	-0.000299856	0
3.76	-0.000301944	0
3.787	-0.000304112	0
3.814	-0.00030628	0
3.84	-0.000308368	0
3.867	-0.000310536	0
3.894	-0.000312704	0
3.92	-0.000314792	0
3.947	-0.00031696	0
3.974	-0.000319129	0
4	-0.000321217	0
4.027	-0.000323385	0
4.054	-0.000325553	0
4.08	-0.000327641	0
4.107	-0.000329809	0
4.134	-0.000331977	0
4.16	-0.000334065	0
4.187	-0.000336233	0
4.214	-0.000338402	0
4.24	-0.00034049	0
4.267	-0.000342658	0
4.294	-0.000344826	0
4.32	-0.000346914	0
4.347	-0.000349082	0
4.374	-0.00035125	0
4.4	-0.000353338	0
4.427	-0.000355506	0
4.454	-0.000357675	0
4.48	-0.000359763	0
4.507	-0.000361931	0
4.534	-0.000364099	0
4.56	-0.000366187	0
4.587	-0.000368355	0
4.614	-0.000370523	0
4.64	-0.000372611	0
4.667	-0.000374779	0
4.694	-0.000376948	0
4.72	-0.000379036	0
4.747	-0.000381204	0
4.774	-0.000383372	0
4.8	-0.00038546	0
4.827	-0.000387628	0
4.854	-0.000389796	0
4.88	-0.000391884	0
4.907	-0.000394052	0
4.934	-0.000396221	0
4.96	-0.000398309	0
4.987	-0.000400477	0
5.014	-0.000402645	0
5.04	-0.000404733	0
5.067	-0.000406901	0
5.094	-0.000409069	0
5.12	-0.000411157	0
5.147	-0.000413325	0
5.174	-0.000415494	0
5.2	-0.000417582	0
5.227	-0.00041975	0
5.254	-0.000421918	0
5.28	-0.000424006	0
5.307	-0.000426174	0
5.334	-0.000428342	0
5.36	-0.00043043	0
5.387	-0.000432598	0
5.414	-0.000434767	0
5.44	-0.000436855	0
5.467	-0.000439023	0
5.494	-0.000441191	0
5.52	-0.000443279	0
5.547	-0.000445447	0
5.574	-0.000447615	0
5.6	-0.000449703	0
5.627	-0.000451871	0
5.654	-0.00045404	0
5.68	-0.000456128	0
5.707	-0.000458296	0
5.734	-0.000460464	0
5.76	-0.000462552	0
5.787	-0.00046472	0
5.814	-0.000466888	0
5.84	-0.000468976	0
5.867	-0.000471144	0
5.894	-0.000473313	0
5.92	-0.000475401	0
5.947	-0.000477569	0
5.974	-0.000479737	0
6	-0.000481825	0
6.027	-0.000483993	0
6.054	-0.000486161	0
6.08	-0.000488249	0
6.107	-0.000490417	0
6.134	-0.000492586	0
6.16	-0.000494674	0
6.187	-0.000496842	0
6.214	-0.00049901	0
6.24	-0.000501098	0
6.267	-0.000503266	0
6.294	-0.000505434	0
6.32	-0.000507522	0
6.347	-0.00050969	0
6.374	-0.000511859	0
6.4	-0.000513947	0
6.427	-0.000516115	0
6.454	-0.000518283	0
6.48	-0.000520371	1.73718e-15
6.507	-0.000522539	2.70228e-15
6.534	-0.000524707	4.24644e-15
6.56	-0.000526795	6.17664e-15
6.587	-0.000528963	9.45798e-15
6.614	-0.000531132	1.44765e-14
6.64	-0.00053322	2.16182e-14
6.667	-0.000535388	3.28134e-14
6.694	-0.000537556	4.94131e-14
6.72	-0.000539644	7.29616e-14
6.747	-0.000541812	1.09442e-13
6.774	-0.00054398	1.63681e-13
6.8	-0.000546068	2.4031e-13
6.827	-0.000548236	3.57087e-13
6.854	-0.000550405	5.29261e-13
6.88	-0.000552493	7.70922e-13
6.907	-0.000554661	1.13612e-12
6.934	-0.000556829	1.66924e-12
6.96	-0.000558917	2.4114e-12
6.987	-0.000561085	3.52319e-12
7.014	-0.000563253	5.13298e-12
7.04	-0.000565341	7.35464e-12
7.067	-0.000567509	1.06545e-11
7.094	-0.000569678	1.5391e-11
7.12	-0.000571766	2.18724e-11
7.147	-0.000573934	3.14181e-11
7.174	-0.000576102	4.49999e-11
7.2	-0.00057819	6.34289e-11
7.227	-0.000580358	9.03388e-11
7.254	-0.000582526	1.28296e-10
7.28	-0.000584614	1.79364e-10
7.307	-0.000586782	2.53297e-10
7.334	-0.000588951	3.56682e-10
7.36	-0.000591039	4.94594e-10
7.387	-0.000593207	6.92558e-10
7.414	-0.000595375	9.66983e-10
7.44	-0.000597463	1.32995e-09
7.467	-0.000599631	1.84654e-09
7.494	-0.000601799	2.55644e-09
7.521	-0.000603967	3.52916e-09
7.547	-0.000606055	4.80114e-09
7.574	-0.000608224	6.59084e-09
7.601	-0.000610392	9.02183e-09
7.627	-0.00061248	1.21738e-08
7.654	-0.000614648	1.65707e-08
7.681	-0.000616816	2.24915e-08
7.707	-0.000618904	3.01028e-08
7.734	-0.000621072	4.06302e-08
7.761	-0.00062324	5.46828e-08
7.787	-0.000625328	7.25946e-08
7.814	-0.000627497	9.71574e-08
7.841	-0.000629665	1.29662e-07
7.867	-0.000631753	1.70745e-07
7.894	-0.000633921	2.26616e-07
7.921	-0.000636089	2.99957e-07
7.947	-0.000638177	3.92001e-07
7.974	-0.000640345	5.16531e-07
8.001	-0.000642513	6.79822e-07
8.027	-0.000644601	8.86248e-07
8.054	-0.000646768	1.17216e-06
8.081	-0.000648934	1.56758e-06
8.107	-0.000651014	2.11851e-06
8.134	-0.000653157	3.01099e-06
8.161	-0.000655252	4.54391e-06
8.187	-0.000657148	7.2591e-06
8.214	-0.000658791	1.27611e-05
8.241	-0.000659601	2.39421e-05
8.267	-0.000658497	4.56362e-05
8.294	-0.000652833	9.07379e-05
8.321	-0.000636936	0.000180326
8.347	-0.000601032	0.000345208
8.374	-0.000519889	0.000664291
8.401	-0.000350605	0.00124727
8.427	-3.01505e-05	0.00222993
8.454	0.000599708	0.00396403
8.481	0.00175778	0.00684262
8.507	0.00370741	0.0112538
8.534	0.00712158	0.0183196
8.561	0.0127112	0.0289414
8.587	0.0211146	0.0437023
8.614	0.034248	0.0651192
8.641	0.0533991	0.0942131
8.667	0.0790971	0.130795
8.694	0.114907	0.178752
8.721	0.161347	0.237439
8.747	0.216851	0.303943
8.774	0.285637	0.382332
8.801	0.36469	0.468175
8.827	0.44844	0.555077
8.854	0.540158	0.64608
8.881	0.632712	0.733719
8.907	0.718503	0.810998
8.934	0.799959	0.880155
8.961	0.869987	0.935007
8.987	0.924084	0.972444
9.014	0.964962	0.994572
9.041	0.990015	1
9.067	1	0.99073
9.094	0.997363	0.968121
9.121	0.983708	0.934846
9.147	0.962441	0.895288
9.174	0.934241	0.848974
9.201	0.901906	0.799664
9.227	0.868495	0.751192
9.254	0.832749	0.701324
9.281	0.796899	0.653041
9.307	0.762897	0.608753
9.334	0.728532	0.5655
9.361	0.695365	0.525266
9.387	0.66467	0.489446
9.414	0.634123	0.455255
9.441	0.604925	0.424031
9.467	0.578053	0.396646
9.494	0.551396	0.370849
9.521	0.525961	0.347596
9.547	0.502574	0.32747
9.574	0.479385	0.308788
9.601	0.457263	0.292235
9.627	0.436926	0.278194
9.654	0.416764	0.265475
9.681	0.397534	0.254548
9.707	0.379862	0.245627
9.734	0.362354	0.237936
9.761	0.345677	0.231763
9.787	0.330383	0.227174
9.814	0.315285	0.22374
9.841	0.300987	0.221586
9.867	0.287987	0.220654
9.894	0.275316	0.220801
9.921	0.263534	0.222012
9.947	0.253083	0.224118
9.974	0.243221	0.227212
10.001	0.234427	0.231159
10.027	0.227009	0.235699
10.054	0.22041	0.24111
10.081	0.214904	0.247159
10.107	0.210559	0.253516
10.134	0.206905	0.260597
10.161	0.203936	0.268092
10.187	0.201511	0.275629
10.214	0.199205	0.283712
10.241	0.196875	0.29198
10.267	0.194407	0.300044
10.294	0.191451	0.308451
10.321	0.187988	0.316816
10.347	0.184131	0.324763
10.374	0.179596	0.332832
10.401	0.174583	0.340647
10.427	0.169388	0.347868
10.454	0.163717	0.354991
10.481	0.157874	0.36167
10.507	0.15218	0.367632
10.534	0.146282	0.373286
10.561	0.140466	0.378347
10.587	0.134991	0.382622
10.614	0.129467	0.386407
10.641	0.12413	0.389496
10.667	0.119177	0.391791
10.694	0.11423	0.393452
10.721	0.109482	0.394366
10.747	0.105094	0.394537
10.774	0.100723	0.393976
10.801	0.0965342	0.392671
10.827	0.0926664	0.390721
10.854	0.0888149	0.387993
10.881	0.0851249	0.38457
10.907	0.0817176	0.380642
10.934	0.0783247	0.375936
10.961	0.0750736	0.370624
10.987	0.0720715	0.364971
11.014	0.0690817	0.358581
11.041	0.0662167	0.351702
11.067	0.0635707	0.344656
11.094	0.0609354	0.336946
11.121	0.0584097	0.328879
11.147	0.056077	0.320817
11.174	0.0537533	0.312183
11.201	0.0515262	0.303327
11.227	0.0494689	0.29463
11.254	0.0474194	0.285465
11.281	0.0454548	0.276205
11.307	0.0436399	0.267234
11.334	0.0418317	0.2579
11.361	0.0400982	0.248581
11.387	0.0384965	0.239652
11.414	0.0369006	0.230457
11.441	0.0353705	0.221367
11.467	0.0339566	0.212738
11.494	0.0325477	0.203927
11.521	0.0311966	0.195289
11.547	0.0299481	0.187152
11.574	0.0287037	0.178903
11.601	0.0275104	0.170874
11.627	0.0264074	0.163358
11.654	0.0253081	0.155787
11.681	0.0242537	0.14846
11.707	0.0232791	0.14164
11.734	0.0223075	0.134805
11.761	0.0213756	0.128223
11.787	0.020514	0.122125
11.814	0.0196551	0.116039
11.841	0.0188311	0.110204
11.867	0.0180692	0.104818
11.894	0.0173096	0.0994627
11.921	0.0165808	0.0943449
11.947	0.0159068	0.0896359
11.974	0.0152348	0.0849674
12.001	0.0145899	0.0805182
12.027	0.0139935	0.0764346
12.054	0.0133987	0.0723956
12.081	0.0128279	0.0685547
12.107	0.0123	0.0650365
12.134	0.0117734	0.0615628
12.161	0.0112679	0.0582652
12.187	0.0108004	0.0552492
12.214	0.010334	0.0522755
12.241	0.00988624	0.0494562
12.267	0.00947204	0.0468805
12.294	0.00905878	0.0443436
12.321	0.00866202	0.0419406
12.347	0.00829493	0.0397471
12.374	0.00792862	0.0375883
12.401	0.00757689	0.0355448
12.427	0.00725141	0.0336805
12.454	0.00692659	0.0318467
12.481	0.00661466	0.0301116
12.508	0.00631508	0.0284702
12.534	0.00603781	0.0269736
12.561	0.00576105	0.025502
12.588	0.00549521	0.0241103
12.614	0.00524914	0.0228416
12.641	0.00500348	0.0215944
12.668	0.00476749	0.0204151
12.694	0.00454901	0.0193401
12.721	0.00433086	0.0182836
12.748	0.00412127	0.0172847
12.774	0.0039272	0.0163743
12.801	0.0037334	0.0154795
12.828	0.00354716	0.0146336
12.854	0.00337469	0.0138627
12.881	0.00320244	0.0131051
12.908	0.00303688	0.0123888
12.934	0.00288354	0.0117361
12.961	0.00273036	0.0110946
12.988	0.00258312	0.0104882
13.014	0.00244671	0.00993561
13.041	0.00231043	0.00939255
13.068	0.0021794	0.00887916
13.094	0.002058	0.00841133
13.121	0.00193669	0.00795158
13.148	0.00182003	0.00751696
13.174	0.00171192	0.0071209
13.201	0.00160387	0.00673168
13.228	0.00149995	0.00636374
13.254	0.00140363	0.00602845
13.281	0.00130734	0.00569895
13.308	0.00121472	0.00538746
13.334	0.00112885	0.00510362
13.361	0.00104299	0.00482467
13.388	0.000960375	0.00456097
13.414	0.000883771	0.00432067
13.441	0.000807163	0.00408452
13.468	0.000733437	0.00386128
13.494	0.000665057	0.00365785
13.521	0.000596658	0.00345793
13.548	0.000530817	0.00326894
13.574	0.000469736	0.00309672
13.601	0.000408624	0.00292747
13.628	0.000349782	0.00276748
13.654	0.000295181	0.00262168
13.681	0.000240539	0.0024784
13.708	0.000187912	0.00234294
13.734	0.000139066	0.00221951
13.761	9.01701e-05	0.00209821
13.788	4.30648e-05	0.00198354
13.814	-6.68595e-07	0.00187904
13.841	-4.44595e-05	0.00177635
13.868	-8.6659e-05	0.00167927
13.894	-0.000125849	0.00159081
13.921	-0.000165103	0.00150387
13.948	-0.000202942	0.00142168
13.974	-0.000238094	0.00134679
14.001	-0.000273315	0.00127318
14.028	-0.000307277	0.00120361
14.054	-0.000338838	0.0011402
14.081	-0.000370472	0.00107789
14.108	-0.000400987	0.00101898
14.134	-0.000429354	0.000965304
14.161	-0.000457797	0.000912551
14.188	-0.000485245	0.000862681
14.214	-0.000510771	0.000817236
14.241	-0.000536375	0.000772576
14.268	-0.000561094	0.000730356
14.294	-0.000584091	0.000691882
14.321	-0.000607169	0.000654072
14.348	-0.000629458	0.000618329
14.374	-0.000650204	0.000585756
14.401	-0.000671032	0.000553746
14.428	-0.000691158	0.000523486
14.454	-0.000709899	0.00049591
14.481	-0.000728724	0.00046881
14.508	-0.000746923	0.000443191
14.534	-0.000763879	0.000419845
14.561	-0.00078092	0.000396902
14.588	-0.000797402	0.000375212
14.614	-0.000812768	0.000355447
14.641	-0.000828218	0.000336024
14.668	-0.000843171	0.000317661
14.694	-0.000857119	0.000300928
14.721	-0.000871152	0.000284483
14.748	-0.000884741	0.000268938
14.774	-0.000897425	0.000254771
14.801	-0.000910194	0.000240849
14.828	-0.000922569	0.000227688
14.854	-0.000934126	0.000215694
14.881	-0.000945768	0.000203907
14.908	-0.000957058	0.000192765
14.934	-0.00096761	0.000182611
14.961	-0.000978247	0.000172632
14.988	-0.00098857	0.000163199
15.014	-0.000998225	0.000154602
15.041	-0.00100797	0.000146154
15.068	-0.00101743	0.000138167
15.094	-0.00102628	0.000130889
15.121	-0.00103522	0.000123737
15.148	-0.00104391	0.000116975
15.174	-0.00105205	0.000110814
15.201	-0.00106028	0.000104758
15.228	-0.00106828	9.90339e-05
15.254	-0.00107578	9.38173e-05
15.281	-0.00108337	8.86908e-05
15.308	-0.00109076	8.38443e-05
15.334	-0.00109769	7.94279e-05
15.361	-0.00110471	7.50876e-05
15.388	-0.00111155	7.09845e-05
15.414	-0.00111797	6.72455e-05
15.441	-0.00112448	6.35709e-05
15.468	-0.00113083	6.00972e-05
15.494	-0.0011368	5.69316e-05
15.521	-0.00114285	5.38207e-05
15.548	-0.00114876	5.08797e-05
15.574	-0.00115433	4.81997e-05
15.601	-0.00115998	4.55659e-05
15.628	-0.0011655	4.3076e-05
15.654	-0.0011707	4.0807e-05
15.681	-0.00117598	3.85772e-05
15.708	-0.00118115	3.64692e-05
15.734	-0.00118603	3.45482e-05
15.761	-0.00119098	3.26604e-05
15.788	-0.00119584	3.08757e-05
15.814	-0.00120043	2.92494e-05
15.841	-0.0012051	2.76511e-05
15.868	-0.00120967	2.61402e-05
15.894	-0.001214	2.47633e-05
15.921	-0.00121841	2.34101e-05
15.948	-0.00122273	2.21309e-05
15.974	-0.00122683	2.09652e-05
16.001	-0.001231	1.98196e-05
16.028	-0.00123511	1.87366e-05
16.054	-0.00123899	1.77497e-05
16.081	-0.00124296	1.67798e-05
16.108	-0.00124686	1.58629e-05
16.134	-0.00125056	1.50274e-05
16.161	-0.00125434	1.42062e-05
16.188	-0.00125807	1.34299e-05
16.214	-0.0012616	1.27226e-05
16.241	-0.00126521	1.20274e-05
16.268	-0.00126878	1.13702e-05
16.294	-0.00127216	1.07712e-05
16.321	-0.00127562	1.01827e-05
16.348	-0.00127904	9.62627e-06
16.374	-0.00128229	9.11923e-06
16.401	-0.00128562	8.62093e-06
16.428	-0.00128891	8.14986e-06
16.454	-0.00129204	7.72058e-06
16.481	-0.00129526	7.29871e-06
16.508	-0.00129843	6.89989e-06
16.534	-0.00130145	6.53645e-06
16.561	-0.00130456	6.17929e-06
16.588	-0.00130763	5.84164e-06
16.614	-0.00131055	5.53394e-06
16.641	-0.00131356	5.23155e-06
16.668	-0.00131654	4.94569e-06
16.694	-0.00131938	4.68518e-06
16.721	-0.0013223	4.42918e-06
16.748	-0.0013252	4.18716e-06
16.774	-0.00132796	3.96661e-06
16.801	-0.00133081	3.74986e-06
16.828	-0.00133363	3.54496e-06
16.854	-0.00133632	3.35824e-06
16.881	-0.0013391	3.17474e-06
16.908	-0.00134185	3.00126e-06
16.934	-0.00134448	2.84318e-06
16.961	-0.0013472	2.68782e-06
16.988	-0.00134989	2.54095e-06
17.014	-0.00135247	2.40711e-06
17.041	-0.00135513	2.27558e-06
17.068	-0.00135777	2.15124e-06
17.094	-0.00136029	2.03793e-06
17.121	-0.0013629	1.92657e-06
17.148	-0.00136549	1.8213e-06
17.174	-0.00136798	1.72537e-06
17.201	-0.00137054	1.63109e-06
17.228	-0.00137309	1.54196e-06
17.254	-0.00137553	1.46075e-06
17.281	-0.00137805	1.38093e-06
17.308	-0.00138056	1.30547e-06
17.334	-0.00138297	1.23671e-06
17.361	-0.00138545	1.16913e-06
17.388	-0.00138793	1.10525e-06
17.414	-0.0013903	1.04703e-06
17.441	-0.00139276	9.8982e-07
17.468	-0.0013952	9.35734e-07
17.494	-0.00139755	8.86447e-07
17.521	-0.00139997	8.3801e-07
17.548	-0.00140239	7.92219e-07
17.575	-0.0014048	7.48931e-07
17.601	-0.00140711	7.09483e-07
17.628	-0.0014095	6.70715e-07
17.655	-0.00141188	6.34066e-07
17.681	-0.00141417	6.00668e-07
17.708	-0.00141654	5.67847e-07
17.735	-0.0014189	5.36818e-07
17.761	-0.00142116	5.08543e-07
17.788	-0.00142351	4.80755e-07
17.815	-0.00142585	4.54486e-07
17.841	-0.0014281	4.30547e-07
17.868	-0.00143043	4.07021e-07
17.895	-0.00143276	3.84781e-07
17.921	-0.00143499	3.64513e-07
17.948	-0.0014373	3.44596e-07
17.975	-0.00143961	3.25766e-07
18.001	-0.00144183	3.08607e-07
18.028	-0.00144413	2.91745e-07
18.055	-0.00144642	2.75803e-07
18.081	-0.00144863	2.61276e-07
18.108	-0.00145092	2.46999e-07
18.135	-0.0014532	2.33503e-07
18.161	-0.00145539	2.21204e-07
18.188	-0.00145766	2.09117e-07
18.215	-0.00145993	1.9769e-07
18.241	-0.00146212	1.87277e-07
18.268	-0.00146438	1.77044e-07
18.295	-0.00146664	1.6737e-07
18.321	-0.00146881	1.58554e-07
18.348	-0.00147107	1.49891e-07
18.375	-0.00147332	1.417e-07
18.401	-0.00147548	1.34237e-07
18.428	-0.00147773	1.26902e-07
18.455	-0.00147997	1.19968e-07
18.481	-0.00148213	1.13649e-07
18.508	-0.00148436	1.07439e-07
18.535	-0.0014866	1.01568e-07
18.561	-0.00148875	9.62183e-08
18.588	-0.00149098	9.09608e-08
18.615	-0.00149321	8.59905e-08
18.641	-0.00149535	8.14612e-08
18.668	-0.00149757	7.701e-08
18.695	-0.0014998	7.2802e-08
18.721	-0.00150193	6.89674e-08
18.748	-0.00150415	6.51989e-08
18.775	-0.00150637	6.16363e-08
18.801	-0.0015085	5.83898e-08
18.828	-0.00151072	5.51993e-08
18.855	-0.00151293	5.21831e-08
18.881	-0.00151506	4.94345e-08
18.908	-0.00151727	4.67333e-08
18.935	-0.00151947	4.41797e-08
18.961	-0.0015216	4.18527e-08
18.988	-0.0015238	3.95658e-08
19.015	-0.00152601	3.74038e-08
19.041	-0.00152813	3.54337e-08
19.068	-0.00153033	3.34975e-08
19.095	-0.00153253	3.16672e-08
19.121	-0.00153465	2.99992e-08
19.148	-0.00153684	2.836e-08
19.175	-0.00153904	2.68103e-08
19.201	-0.00154115	2.53982e-08
19.228	-0.00154335	2.40104e-08
19.255	-0.00154554	2.26984e-08
19.281	-0.00154766	2.15028e-08
19.308	-0.00154985	2.03279e-08
19.335	-0.00155204	1.92171e-08
19.361	-0.00155415	1.82049e-08
19.388	-0.00155634	1.72102e-08
19.415	-0.00155853	1.62698e-08
19.441	-0.00156063	1.54128e-08
19.468	-0.00156282	1.45706e-08
19.495	-0.00156501	1.37745e-08
19.521	-0.00156711	1.30489e-08
19.548	-0.0015693	1.23359e-08
19.575	-0.00157149	1.16619e-08
19.601	-0.00157359	1.10476e-08
19.628	-0.00157577	1.0444e-08
19.655	-0.00157796	9.87328e-09
19.681	-0.00158006	9.35323e-09
19.708	-0.00158224	8.84216e-09
19.735	-0.00158442	8.35901e-09
19.761	-0.00158652	7.91872e-09
19.788	-0.0015887	7.48603e-09
19.815	-0.00159088	7.07698e-09
19.841	-0.00159298	6.70422e-09
19.868	-0.00159516	6.33789e-09
19.895	-0.00159734	5.99158e-09
19.921	-0.00159944	5.67599e-09
19.948	-0.00160162	5.36584e-09
19.975	-0.0016038	5.07264e-09
20.001	-0.0016059	4.80545e-09
20.028	-0.00160807	4.54288e-09
20.055	-0.00161025	4.29465e-09
20.081	-0.00161235	4.06844e-09
20.108	-0.00161452	3.84613e-09
20.135	-0.0016167	3.63597e-09
20.161	-0.00161879	3.44446e-09
20.188	-0.00162097	3.25625e-09
20.215	-0.00162315	3.07832e-09
20.241	-0.00162524	2.91618e-09
20.268	-0.00162742	2.75683e-09
20.295	-0.00162959	2.6062e-09
20.321	-0.00163168	2.46892e-09
20.348	-0.00163386	2.33402e-09
20.375	-0.00163603	2.20648e-09
20.401	-0.00163813	2.09026e-09
20.428	-0.0016403	1.97605e-09
20.455	-0.00164247	1.86807e-09
20.481	-0.00164457	1.76968e-09
20.508	-0.00164674	1.67298e-09
20.535	-0.00164891	1.58156e-09
20.561	-0.001651	1.49826e-09
20.588	-0.00165318	1.41639e-09
20.615	-0.00165535	1.339e-09
20.641	-0.00165744	1.26847e-09
20.668	-0.00165961	1.19916e-09
20.695	-0.00166179	1.13363e-09
20.721	-0.00166388	1.07392e-09
20.748	-0.00166605	1.01524e-09
20.775	-0.00166822	9.59768e-10
20.801	-0.00167031	9.09215e-10
20.828	-0.00167248	8.59534e-10
20.855	-0.00167466	8.12568e-10
20.881	-0.00167675	7.69768e-10
20.908	-0.00167892	7.27707e-10
20.935	-0.00168109	6.87944e-10
20.961	-0.00168318	6.51708e-10
20.988	-0.00168535	6.16098e-10
21.015	-0.00168752	5.82433e-10
21.041	-0.00168961	5.51755e-10
21.068	-0.00169178	5.21606e-10
21.095	-0.00169395	4.93105e-10
21.121	-0.00169604	4.67132e-10
21.148	-0.00169821	4.41607e-10
21.175	-0.00170038	4.17477e-10
21.201	-0.00170247	3.95488e-10
21.228	-0.00170464	3.73877e-10
21.255	-0.00170681	3.53448e-10
21.281	-0.0017089	3.34831e-10
21.308	-0.00171107	3.16536e-10
21.335	-0.00171324	2.99239e-10
21.361	-0.00171533	2.83478e-10
21.388	-0.0017175	2.67988e-10
21.415	-0.00171967	2.53345e-10
21.441	-0.00172176	2.40001e-10
21.468	-0.00172393	2.26887e-10
21.495	-0.0017261	2.14489e-10
21.521	-0.00172819	2.03192e-10
21.548	-0.00173036	1.92089e-10
21.575	-0.00173253	1.81593e-10
21.601	-0.00173462	1.72028e-10
21.628	-0.00173679	1.62628e-10
21.655	-0.00173896	1.53742e-10
21.681	-0.00174104	1.45644e-10
21.708	-0.00174321	1.37686e-10
21.735	-0.00174538	1.30162e-10
21.761	-0.00174747	1.23306e-10
21.788	-0.00174964	1.16569e-10
21.815	-0.00175181	1.10199e-10
21.841	-0.0017539	1.04395e-10
21.868	-0.00175607	9.86905e-11
21.895	-0.00175824	9.32978e-11
21.921	-0.00176033	8.83837e-11
21.948	-0.00176249	8.35543e-11
21.975	-0.00176466	7.89886e-11
22.001	-0.00176675	7.48283e-11
22.028	-0.00176892	7.07395e-11
22.055	-0.00177109	6.68741e-11
22.081	-0.00177318	6.33517e-11
22.108	-0.00177535	5.98901e-11
22.135	-0.00177752	5.66176e-11
22.161	-0.0017796	5.36354e-11
22.188	-0.00178177	5.07046e-11
22.215	-0.00178394	4.79342e-11
22.241	-0.00178603	4.54093e-11
22.268	-0.0017882	4.2928e-11
22.295	-0.00179037	4.05825e-11
22.321	-0.00179246	3.84448e-11
22.348	-0.00179462	3.63441e-11
22.375	-0.00179679	3.43583e-11
22.401	-0.00179888	3.25486e-11
22.428	-0.00180105	3.07701e-11
22.455	-0.00180322	2.90887e-11
22.481	-0.00180531	2.75565e-11
22.508	-0.00180748	2.60508e-11
22.535	-0.00180964	2.46274e-11
22.562	-0.00181181	2.32817e-11
22.588	-0.0018139	2.20554e-11
22.615	-0.00181607	2.08502e-11
22.642	-0.00181824	1.9711e-11
22.668	-0.00182033	1.86728e-11
22.695	-0.00182249	1.76525e-11
22.722	-0.00182466	1.66879e-11
22.748	-0.00182675	1.58089e-11
22.775	-0.00182892	1.4945e-11
22.802	-0.00183109	1.41285e-11
22.828	-0.00183318	1.33842e-11
22.855	-0.00183534	1.26528e-11
22.882	-0.00183751	1.19614e-11
22.908	-0.0018396	1.13314e-11
22.935	-0.00184177	1.07124e-11
22.962	-0.00184394	1.0127e-11
22.988	-0.00184603	9.59367e-12
23.015	-0.00184819	9.06943e-12
23.042	-0.00185036	8.57376e-12
23.068	-0.00185245	8.12228e-12
23.095	-0.00185462	7.67834e-12
23.122	-0.00185679	7.2589e-12
23.148	-0.00185888	6.87653e-12
23.175	-0.00186104	6.50072e-12
23.202	-0.00186321	6.14556e-12
23.228	-0.0018653	5.82187e-12
23.255	-0.00186747	5.50377e-12
23.282	-0.00186964	5.20305e-12
23.308	-0.00187173	4.92896e-12
23.335	-0.00187389	4.6597e-12
23.362	-0.00187606	4.4051e-12
23.388	-0.00187815	4.1729e-12
23.415	-0.00188032	3.94494e-12
23.442	-0.00188249	3.72934e-12
23.468	-0.00188457	3.53304e-12
23.495	-0.00188674	3.34002e-12
23.522	-0.00188891	3.15742e-12
23.548	-0.001891	2.99104e-12
23.575	-0.00189317	2.82774e-12
23.602	-0.00189534	2.67313e-12
23.628	-0.00189742	2.53242e-12
23.655	-0.00189959	2.39403e-12
23.682	-0.00190176	2.26316e-12
23.708	-0.00190385	2.14407e-12
23.735	-0.00190602	2.0269e-12
23.762	-0.00190819	1.91611e-12
23.788	-0.00191027	1.81516e-12
23.815	-0.00191244	1.71595e-12
23.842	-0.00191461	1.62214e-12
23.868	-0.0019167	1.53683e-12
23.895	-0.00191887	1.45286e-12
23.922	-0.00192103	1.37334e-12
23.948	-0.00192312	1.30115e-12
23.975	-0.00192529	1.22992e-12
24.002	-0.00192746	1.16275e-12
24.028	-0.00192955	1.10157e-12
24.055	-0.00193171	1.04134e-12
24.082	-0.00193388	9.84402e-13
24.108	-0.00193597	9.32673e-13
24.135	-0.00193814	8.81715e-13
24.162	-0.00194031	8.3346e-13
24.188	-0.0019424	7.89645e-13
24.215	-0.00194456	7.46408e-13
24.242	-0.00194673	7.05681e-13
24.268	-0.00194882	6.68428e-13
24.295	-0.00195099	6.31947e-13
24.322	-0.00195316	5.97397e-13
24.348	-0.00195524	5.65935e-13
24.375	-0.00195741	5.35051e-13
24.402	-0.00195958	5.05712e-13
24.428	-0.00196167	4.79076e-13
24.455	-0.00196384	4.53018e-13
24.482	-0.00196601	4.28118e-13
24.508	-0.00196809	4.05728e-13
24.535	-0.00197026	3.83531e-13
24.562	-0.00197243	3.62492e-13
24.588	-0.00197452	3.43383e-13
24.615	-0.00197669	3.2466e-13
24.642	-0.00197885	3.06902e-13
24.668	-0.00198094	2.90688e-13
24.695	-0.00198311	2.7486e-13
24.722	-0.00198528	2.59805e-13
24.748	-0.00198737	2.461e-13
24.775	-0.00198953	2.32782e-13
24.802	-0.0019917	2.20043e-13
24.828	-0.00199379	2.08462e-13
24.855	-0.00199596	1.97073e-13
24.882	-0.00199813	1.86264e-13
24.908	-0.00200022	1.7642e-13
24.935	-0.00200238	1.66769e-13
24.962	-0.00200455	1.57697e-13
24.988	-0.00200664	1.49397e-13

[truncated: 4 more sheets: Supp Figure 11c, Supp Figure 13a, Supp Figure 13b, Supp Figure 13c]
